# Supplementary material for: A 17 gene panel for non‐small‐cell lung cancer prognosis identified through integrative epigenomic‐transcriptomic analyses of hypoxia‐induced epithelial–mesenchymal transition
Source: Mol Oncol. 2019 May 29;13(7):1490–502. doi: 10.1002/1878-0261.12491 (PMC6599842; doi:10.1002/1878-0261.12491)
Supplement: Supplementary file 2 — Table S1. Summary of RNA‐seq data production and alignment result. Table S2. Summary of 901 Differentially expressed genes shared in two cell lines. Table S3. Differentially expressed genes with multiple characteristics. Table S4. GO enrichment analysis of 357 Differentially expressed genes involved with metabolic process. Table S5. Summary of MeDIP‐seq and hMeDIP‐seq data production and alignment result. Table S6. Summary of significantly differential regions of histone modifications in the two cell lines. Table S7. 29 candidate genes with multiple characteristics. Table S8. Public datasets applied. Table S9. Primer sequences for RT‐PCR. [file MOL2-13-1490-s002.xls]

## Sheet: Table S1
Table S1: Summary of RNA-seq data production and alignment result.
Cell line	Treatment	Raw reads	Raw Bases (bp)	Reads after QC	Bases after QC (bp)	Clean Rate	Mapped to Genome
							unique mapped reads	multiple mapped reads	discordantly mapped reads	overall mapped rate	genes mapped at least one read
A549	control	23482068	4696413600	22470247	4494049400	0.956911	19610864	1143896	1715487	0.9543	18896
	hypoxia	23822259	4764451800	22708397	4541679400	0.953243	19344924	1219806	2143667	0.9391	18966
HCC827	control	32189618	6437923600	31764101	6352820200	0.986781	26408320	1852840	3502941	0.94	18837
	hypoxia	30975088	6195017600	30550688	6110137600	0.986299	25664173	1663760	3222755	0.9392	18943

## Sheet: Table S2
Table S2: Summary of 901 Differentially expressed genes shared in two cell lines.
Gene symbol	A549_ctrl-Expression	A549_hypoxia-Expression	A549_ctrl-RPKM	A549_hypoxia-RPKM	log2_Ratio(A549_hypoxia/A549_ctrl)	Up-Down-Regulation(A549_hypoxia/A549_ctrl)	P-value	FDR	Hcc827_ctrl-Expression	Hcc827_hypoxia-Expression	Hcc827_ctrl-RPKM	Hcc827_hypoxia-RPKM	log2_Ratio(Hcc827_hypoxia/Hcc827_ctrl)	Up-Down-Regulation(Hcc827_hypoxia/Hcc827_ctrl)	P-value	FDR
A1BG	136	474	2.36196	8.40532	1.83132	Up	1.72055e-46	1.07646e-45	143	276	2.54923	5.11561	1.00485	Up	3.89838e-12	1.09944e-11
AAGAB	3208	1185	34.3547	12.9572	-1.40675	Down	2.4545e-203	5.59198e-202	3030	1290	33.3068	14.7433	-1.17575	Down	2.02968e-144	3.36297e-143
ABCA12	125	55	0.420747	0.189023	-1.15439	Down	2.88514e-07	6.73939e-07	11256	3860	38.8896	13.866	-1.48783	Down	0	0
ABCB8	2449	866	16.0394	5.79109	-1.46972	Down	3.72266e-166	7.04523e-165	1589	490	10.6823	3.42492	-1.64107	Down	8.44464e-126	1.23501e-124
ABCC2	38479	11286	233.653	69.9728	-1.7395	Down	0	0	3949	1450	24.6135	9.39658	-1.38924	Down	1.31718e-242	3.6911e-241
ABCF2	3793	1143	32.7518	10.0772	-1.70048	Down	0	0	6617	2586	58.6478	23.8306	-1.29926	Down	0	0
ABCG2	4936	1660	34.0587	11.6951	-1.54212	Down	0	0	760	143	5.38276	1.05304	-2.35379	Down	2.54856e-97	2.85766e-96
ABHD11-AS1	12	78	0.778117	5.16416	2.73048	Up	1.47605e-13	4.50772e-13	53	112	3.52759	7.75061	1.13563	Up	1.08184e-06	2.39983e-06
ABHD6	405	104	5.14781	1.34972	-1.9313	Down	8.4915e-42	4.94861e-41	278	104	3.62703	1.41077	-1.36231	Down	3.94262e-18	1.34232e-17
ACACA	9002	3951	25.8229	11.5722	-1.15799	Down	0	0	21442	8331	63.1349	25.5045	-1.30769	Down	0	0
ACAP1	12	60	0.145878	0.744733	2.35196	Up	2.85872e-09	7.37223e-09	15	145	0.187171	1.88118	3.32921	Up	2.83278e-29	1.26688e-28
ACOX2	211	57	2.74683	0.757645	-1.85817	Down	1.84056e-21	7.13218e-21	161	40	2.15136	0.55573	-1.9528	Down	1.37589e-17	4.61016e-17
ADAMTSL4	210	799	1.53026	5.94476	1.95784	Up	2.6003e-84	2.58652e-83	100	450	0.747971	3.49955	2.22612	Up	3.22034e-57	2.27371e-56
ADAT1	1115	404	9.49151	3.51143	-1.43458	Down	5.1741e-74	4.57726e-73	1390	618	12.1455	5.6144	-1.11321	Down	8.81662e-62	6.63142e-61
ADCK1	262	90	3.57303	1.2532	-1.51153	Down	5.20964e-20	1.94696e-19	484	207	6.77516	3.01273	-1.16918	Down	2.6149e-24	1.04945e-23
ADH1C	41	2	0.840015	0.0418384	-4.32752	Down	1.70611e-10	4.63702e-10	45	6	0.946355	0.131192	-2.8507	Down	2.24048e-08	5.42153e-08
ADM	1732	9870	36.661	213.312	2.54065	Up	0	0	193	6286	4.19327	141.999	5.08166	Up	0	0
AFG3L1P	449	212	7.09489	3.4204	-1.05262	Down	1.45e-19	5.35e-19	1435	554	15.3298	6.15331	-1.3169	Down	1.62e-82	1.56e-81
AGMAT	552	73	5.36787	0.724816	-2.88866	Down	4.73974e-90	4.98306e-89	112	46	1.11794	0.477392	-1.2276	Down	3.99018e-07	9.06694e-07
AGPHD1	283	117	7.0282	2.96678	-1.24426	Down	2.23354e-16	7.49341e-16	152	55	3.87472	1.45772	-1.41038	Down	4.70666e-11	1.2726e-10
AHNAK	94301	357967	153.722	595.806	1.95452	Up	0	0	120939	1071318	202.36	1863.77	3.20323	Up	0	0
AHNAK2	178496	361266	298.881	617.645	1.04721	Up	0	0	148853	370776	255.839	662.577	1.37285	Up	0	0
AIFM1	3532	957	43.4708	12.0263	-1.85386	Down	0	0	7233	2308	91.3764	30.3156	-1.59176	Down	0	0
AIMP2	2093	627	51.9368	15.886	-1.709	Down	1.17005e-176	2.35434e-175	2970	1184	75.6487	31.3554	-1.2706	Down	9.6107e-160	1.74756e-158
AKAP6	252	78	0.742391	0.234622	-1.66184	Down	6.43118e-22	2.51837e-21	2659	573	8.04062	1.80153	-2.15808	Down	5.99556e-302	2.11926e-300
ALAS1	1835	863	23.3822	11.228	-1.05831	Down	1.67879e-75	1.50951e-74	3196	1423	41.8017	19.3512	-1.11114	Down	3.25748e-139	5.20371e-138
ALDH16A1	1372	569	13.4916	5.71299	-1.23974	Down	8.4334e-73	7.37663e-72	1622	585	16.3719	6.13931	-1.41507	Down	1.34429e-103	1.60426e-102
ALDOA	32547	93561	424.242	1245.2	1.55342	Up	0	0	51946	136174	695.014	1894.31	1.44656	Up	0	0
ALDOC	194	3322	3.57365	62.4816	4.12796	Up	0	0	1434	5189	27.1143	102.011	1.9116	Up	0	0
ALS2CL	510	1696	2.99428	10.1669	1.7636	Up	1.2757e-153	2.25471e-152	1620	4504	9.76282	28.2211	1.53141	Up	0	0
AMD1	5254	2376	47.1044	21.75	-1.11485	Down	3.96292e-231	1.05874e-229	6972	2154	64.1605	20.6097	-1.63836	Down	0	0
AMDHD2	507	162	7.4868	2.44256	-1.61596	Down	6.84202e-41	3.92371e-40	1126	457	17.0673	7.20209	-1.24475	Down	7.93612e-60	5.78926e-59
AMPD3	180	614	1.23424	4.29869	1.80028	Up	2.27122e-58	1.6654e-57	617	1280	4.3426	9.36677	1.10899	Up	3.66348e-59	2.64873e-58
AMY2B	65	194	0.900045	2.7428	1.60758	Up	7.2655e-17	2.47632e-16	427	916	6.06901	13.5363	1.1573	Up	9.33624e-46	5.59588e-45
ANAPC7	2270	894	22.6784	9.11939	-1.31431	Down	2.13732e-130	3.19756e-129	3896	1462	39.9525	15.5879	-1.35786	Down	2.93182e-231	7.77235e-230
ANGPTL4	248	8874	3.86698	141.28	5.19121	Up	0	0	492	6498	7.87452	108.132	3.77946	Up	0	0
ANK2	192	94	0.413451	0.206677	-1.00034	Down	1.45279e-08	3.62001e-08	151	22	0.333764	0.0505592	-2.72278	Down	5.20074e-24	2.07155e-23
ANKRD20A9P	1417	3102	1.15688	2.58584	1.16039	Up	1.03919e-149	1.79215e-148	2719	5636	2.27859	4.9107	1.10779	Up	1.4744e-253	4.33914e-252
ANKRD24	25	172	0.189747	1.33293	2.81244	Up	4.24326e-29	1.95584e-28	65	167	0.506393	1.35272	1.41753	Up	1.36692e-12	3.91892e-12
ANKRD32	818	250	6.57978	2.05324	-1.68014	Down	1.5169e-68	1.26239e-67	1861	845	15.3654	7.25386	-1.08286	Down	1.36845e-78	1.26551e-77
ANKRD44	29	123	0.543011	2.35157	2.11457	Up	1.25539e-15	4.10225e-15	47	109	0.903332	2.17817	1.26979	Up	1.48148e-07	3.44488e-07
ANO6	5016	10590	24.8297	53.5243	1.10813	Up	0	0	6889	14913	35.0032	78.783	1.1704	Up	0	0
AOX1	63	236	0.390434	1.49335	1.9354	Up	1.10159e-25	4.70088e-25	286	1536	1.81933	10.159	2.48128	Up	1.83381e-217	4.61603e-216
APITD1	546	167	11.7025	3.65463	-1.67902	Down	2.77274e-46	1.72893e-45	731	278	16.082	6.35893	-1.33859	Down	6.03848e-44	3.51951e-43
APITD1-CORT	162	61	3.59267	1.38126	-1.37908	Down	1.86483e-11	5.25784e-11	231	88	5.2584	2.08276	-1.33613	Down	6.53456e-15	2.02368e-14
APOBEC3A	163	35	4.53249	0.993708	-2.18941	Down	1.39399e-20	5.28891e-20	927	283	26.4586	8.39827	-1.65557	Down	4.51214e-75	3.99891e-74
APOBEC3B	1031	186	20.587	3.79217	-2.44063	Down	1.27068e-138	2.01273e-137	5342	1678	109.49	35.7585	-1.61444	Down	0	0
APOL1	195	2121	1.96802	21.8563	3.47323	Up	0	0	14919	67657	154.551	728.721	2.23728	Up	0	0
APOL2	429	1795	4.89865	20.9279	2.09497	Up	2.98218e-204	6.83611e-203	4378	20906	51.3137	254.767	2.31177	Up	0	0
AQP3	1267	523	21.177	8.92549	-1.2465	Down	6.27946e-68	5.17691e-67	5735	789	98.3922	14.0741	-2.8055	Down	0	0
ARHGAP11A	6830	2747	37.3008	15.3179	-1.28399	Down	0	0	6900	2721	38.6799	15.8592	-1.28627	Down	0	0
ARHGEF4	159	74	1.14529	0.544243	-1.07339	Down	4.72848e-08	1.14843e-07	1038	371	7.67459	2.85199	-1.42812	Down	7.29874e-68	5.91891e-67
ARMC7	691	255	9.87582	3.72115	-1.40815	Down	2.69526e-45	1.65742e-44	937	340	13.7459	5.18595	-1.40632	Down	4.58432e-60	3.35738e-59
ARRDC3	1378	11250	10.1159	84.3239	3.05931	Up	0	0	10004	24505	75.3822	191.984	1.34869	Up	0	0
ARSB	910	355	4.59355	1.82969	-1.32801	Down	3.35762e-54	2.32915e-53	885	378	4.58552	2.03635	-1.1711	Down	3.34274e-43	1.9238e-42
ASF1B	1223	278	21.4836	4.98617	-2.10723	Down	2.52452e-137	3.95012e-136	2783	1025	50.1802	19.2158	-1.38482	Down	9.37724e-171	1.82427e-169
ASPM	6743	3172	18.9632	9.10823	-1.05796	Down	4.41218e-272	1.38594e-270	13190	3561	38.0752	10.6877	-1.8329	Down	0	0
ASRGL1	463	69	5.85832	0.891421	-2.71631	Down	4.05588e-71	3.47222e-70	3207	897	41.6514	12.1126	-1.78185	Down	1.26971e-282	4.17852e-281
ATE1	1775	767	24.4787	10.8001	-1.18048	Down	8.294e-87	8.47454e-86	792	298	11.2112	4.38592	-1.354	Down	2.80378e-48	1.74794e-47
ATG9B	13	61	0.0871139	0.417364	2.26033	Up	4.99562e-09	1.27453e-08	653	1671	4.49154	11.9502	1.41175	Up	4.0683e-111	5.24685e-110
ATP1B1	10192	21228	141.319	300.532	1.08857	Up	0	0	8861	17704	126.113	261.978	1.05473	Up	0	0
ATP2B4	1732	6869	5.96137	24.1398	2.0177	Up	0	0	7016	18575	24.7871	68.2309	1.46083	Up	0	0
ATP5J2	2357	1098	136.915	65.1231	-1.07204	Down	1.86e-98	2.12e-97	388	161	31.0815	13.4095	-1.2128	Down	6.94e-21	2.55e-20
ATP6AP1L	22	64	0.890181	2.6441	1.5706	Up	2.7403e-06	6.03892e-06	113	263	4.69324	11.3571	1.27493	Up	2.3015e-16	7.44788e-16
ATP6V0A2	1520	508	7.11749	2.42878	-1.55114	Down	2.58324e-112	3.32834e-111	1318	573	6.33487	2.86347	-1.14555	Down	2.37322e-61	1.77582e-60
ATP6V0D1	1921	496	34.9044	9.20186	-1.92341	Down	1.25974e-190	2.70064e-189	4834	1910	90.1566	37.0374	-1.28345	Down	8.95326e-263	2.74121e-261
ATP6V0E2	1431	667	16.0946	7.65962	-1.07123	Down	1.99982e-60	1.50063e-59	3483	1565	40.2098	18.7849	-1.09798	Down	1.09918e-148	1.86659e-147
ATPBD4	151	53	1.94592	0.697373	-1.48045	Down	8.0304e-12	2.29434e-11	113	46	1.49474	0.632645	-1.24042	Down	2.83806e-07	6.50293e-07
ATR	2475	1128	9.19232	4.2776	-1.10363	Down	3.52176e-108	4.39031e-107	4591	2038	17.5023	8.07808	-1.11546	Down	2.43112e-200	5.65506e-199
AURKA	395	120	4.74352	1.47139	-1.68878	Down	3.32052e-34	1.68711e-33	1335	593	16.456	7.59999	-1.11454	Down	1.61545e-59	1.17434e-58
AURKB	2318	920	56.7397	22.9934	-1.30314	Down	2.1566e-131	3.26292e-130	4652	2096	116.883	54.7544	-1.09402	Down	9.0003e-197	2.05634e-195
B3GNT4	21	126	0.41447	2.53914	2.615	Up	3.64286e-20	1.36677e-19	71	168	1.43837	3.53865	1.29876	Up	2.97828e-11	8.11315e-11
B4GALNT2	1	28	0.015176	0.433869	4.83739	Up	4.30442e-08	1.04749e-07	284	585	4.424	9.47477	1.09874	Up	1.44719e-27	6.23669e-27
BACH1	1119	2762	5.94811	14.9904	1.33354	Up	1.21813e-165	2.29624e-164	2792	5647	15.2336	32.0347	1.07238	Up	4.32226e-241	1.20414e-239
BARD1	411	184	4.82977	2.20772	-1.1294	Down	4.96808e-20	1.85814e-19	1619	680	19.5285	8.528	-1.1953	Down	4.52474e-80	4.24312e-79
BEND3	345	135	1.5888	0.634784	-1.3236	Down	1.86004e-21	7.20685e-21	825	321	3.89981	1.57765	-1.30563	Down	1.39434e-47	8.61229e-47
BHLHE40	5976	32305	59.8787	330.501	2.46454	Up	0	0	9467	31965	97.3672	341.814	1.81171	Up	0	0
BIRC5	4372	1114	49.2264	12.8069	-1.94251	Down	0	0	4798	1967	55.4519	23.6361	-1.23024	Down	2.93446e-244	8.30676e-243
BIRC7	233	641	5.40567	15.1842	1.49003	Up	8.50574e-47	5.3466e-46	6	118	0.142884	2.92166	4.35387	Up	2.5044e-29	1.12198e-28
BLM	1718	261	11.637	1.8051	-2.68857	Down	3.29076e-256	9.81122e-255	1840	701	12.7931	5.06746	-1.33603	Down	1.33545e-107	1.65952e-106
BNIP3	1967	6563	39.3025	133.894	1.76839	Up	0	0	6468	18773	132.655	400.317	1.59346	Up	0	0
BNIP3L	3356	9315	29.3669	83.2264	1.50285	Up	0	0	7682	17924	69.0001	167.389	1.27853	Up	0	0
BRCA1	228	50	1.84025	0.412053	-2.159	Down	9.79022e-28	4.3762e-27	341	138	2.8251	1.18871	-1.24891	Down	2.42902e-19	8.56503e-19
BRMS1	1898	846	40.009	18.2085	-1.13571	Down	2.9788e-87	3.05672e-86	2121	986	45.8924	22.1816	-1.04889	Down	6.90554e-85	6.85281e-84
BTG1	3688	9192	24.0463	61.194	1.34758	Up	0	0	3702	7380	24.7761	51.3533	1.05151	Up	1.4e-304	5.00687e-303
BUB1	3914	1438	34.2107	12.8334	-1.41454	Down	1.07744e-249	3.12047e-248	8486	2998	76.1348	27.9658	-1.44489	Down	0	0
BUB1B	2847	715	23.2915	5.97251	-1.96339	Down	2.52448e-289	8.4712e-288	6376	1792	53.5422	15.6459	-1.77489	Down	0	0
C11orf35	191	801	2.79224	11.9562	2.09827	Up	2.28844e-92	2.46883e-91	134	354	2.01077	5.52302	1.45771	Up	4.98014e-26	2.07188e-25
C11orf82	764	102	6.55087	0.892992	-2.87497	Down	2.27018e-123	3.19739e-122	1546	366	13.6067	3.3492	-2.02243	Down	1.96994e-162	3.62744e-161
C12orf34	95	10	0.915402	0.0983852	-3.21789	Down	2.13292e-18	7.61607e-18	150	67	1.4836	0.688997	-1.10654	Down	6.41308e-08	1.51797e-07
C12orf4	849	357	6.79882	2.91901	-1.2198	Down	1.2964e-44	7.88506e-44	1677	760	13.7847	6.49522	-1.08562	Down	2.75084e-71	2.32859e-70
C12orf48	1708	380	17.0028	3.86241	-2.1382	Down	1.41913e-194	3.09595e-193	2075	806	21.2026	8.56293	-1.30807	Down	2.80292e-117	3.82772e-116
C12orf5	1254	319	4.66932	1.2128	-1.94487	Down	6.0376e-127	8.75059e-126	1818	284	6.94845	1.12857	-2.6222	Down	1.20173e-260	3.65254e-259
C14orf105	231	457	2.82044	5.69722	1.01434	Up	3.24434e-19	1.18635e-18	13	124	0.162925	1.61578	3.30995	Up	4.1316e-25	1.6859e-24
C14orf169	743	336	9.25229	4.2721	-1.11487	Down	3.09262e-34	1.57252e-33	1010	197	12.9098	2.61807	-2.3019	Down	2.26848e-125	3.3118e-124
C14orf55	8	42	0.0802112	0.429968	2.42235	Up	4.73692e-07	1.09215e-06	7	45	0.0720414	0.481517	2.74069	Up	1.84273e-08	4.47429e-08
C14orf80	1263	296	22.5347	5.3924	-2.06315	Down	5.32898e-138	8.40515e-137	1560	445	28.5701	8.47351	-1.75348	Down	1.76076e-135	2.74706e-134
C15orf23	936	355	14.0794	5.45227	-1.36865	Down	3.00626e-58	2.19906e-57	2359	1027	36.4229	16.4866	-1.14355	Down	4.69018e-108	5.84575e-107
C16orf57	860	262	8.47313	2.63566	-1.68473	Down	3.0196e-72	2.62542e-71	1046	469	10.5783	4.93143	-1.10103	Down	3.94056e-46	2.37851e-45
C16orf59	450	89	8.36476	1.68917	-2.30801	Down	1.24161e-57	9.00351e-57	638	266	12.1731	5.27687	-1.20594	Down	4.90728e-33	2.34907e-32
C17orf69	155	703	1.91925	8.88783	2.21129	Up	9.4502e-87	9.65e-86	257	808	3.26641	10.6774	1.70878	Up	9.24638e-72	7.86696e-71
C17orf97	209	40	3.48569	0.681153	-2.3554	Down	2.96656e-28	1.34238e-27	1176	411	20.1321	7.31542	-1.46049	Down	3.35086e-79	3.1204e-78
C19orf63	2967	1261	44.4337	19.282	-1.2044	Down	2.09598e-148	3.58505e-147	5053	2392	77.6753	38.2305	-1.02273	Down	1.55714e-191	3.42642e-190
C1orf112	701	236	6.39316	2.19761	-1.54059	Down	2.94274e-52	1.98772e-51	2404	943	22.5046	9.17833	-1.29391	Down	2.45484e-133	3.78399e-132
C1orf124	911	401	7.24989	3.25836	-1.15381	Down	7.39726e-44	4.45783e-43	1166	435	9.52468	3.69451	-1.36629	Down	3.36902e-71	2.849e-70
C1orf133	12	63	0.450489	2.41482	2.42235	Up	5.78392e-10	1.53714e-09	118	342	4.54698	13.702	1.5914	Up	1.84053e-28	8.07557e-28
C1orf135	200	28	2.9763	0.425448	-2.80647	Down	1.12593e-32	5.5626e-32	401	113	6.12533	1.79465	-1.77109	Down	1.35875e-36	6.99329e-36
C1orf213	203	490	2.16261	5.32992	1.30134	Up	9.42354e-30	4.38898e-29	356	752	3.89289	8.54978	1.13505	Up	9.2635e-37	4.77956e-36
C1orf38	26	112	0.292854	1.28806	2.13695	Up	1.5786e-14	4.98159e-14	703	3470	8.12776	41.712	2.35953	Up	0	0
C1R	2813	7136	34.1555	88.4683	1.37304	Up	0	0	505	1467	6.29392	19.0097	1.59471	Up	8.29298e-117	1.12835e-115
C1S	4360	9026	46.9209	99.1784	1.07979	Up	0	0	174	427	1.92206	4.90413	1.35134	Up	7.15358e-28	3.09803e-27
C20orf46	216	905	3.85168	16.4773	2.09692	Up	4.8582e-104	5.81349e-103	220	830	4.02678	15.7953	1.9718	Up	2.85066e-89	2.96453e-88
C21orf30	40	128	0.542846	1.77365	1.70811	Up	1.56967e-12	4.60956e-12	178	362	2.47956	5.24299	1.0803	Up	3.2267e-17	1.07075e-16
C2orf48	80	27	3.37041	1.16145	-1.537	Down	3.35932e-07	7.81589e-07	56	13	2.4217	0.584509	-2.05072	Down	2.41818e-07	5.55992e-07
C3orf21	696	278	7.54306	3.07627	-1.29397	Down	2.8002e-40	1.59056e-39	866	388	9.63374	4.4877	-1.10212	Down	1.5201e-38	8.07505e-38
C4orf3	1376	4012	14.1859	42.2319	1.57388	Up	8e-307	2.87811e-305	7968	17120	84.3191	188.363	1.15959	Up	0	0
C4orf47	4	59	0.125958	1.89697	3.91268	Up	4.09054e-14	1.2714e-13	38	240	1.22825	8.0655	2.71516	Up	5.15202e-39	2.76144e-38
C5orf41	126	265	1.52386	3.27237	1.1026	Up	2.87382e-13	8.67885e-13	148	296	1.83728	3.82051	1.05619	Up	6.92592e-14	2.07672e-13
C5orf44	89	30	1.69126	0.582082	-1.53881	Down	7.07e-08	1.7e-07	1780	716	17.9782	7.51892	-1.25765	Down	5.2e-95	5.72e-94
C6orf125	898	292	51.481	17.0921	-1.59071	Down	1.5241e-69	1.28373e-68	3467	1258	204.016	76.9672	-1.40636	Down	3.34336e-217	8.40951e-216
C7orf51	60	279	0.513892	2.43987	2.24727	Up	4.0965e-36	2.15986e-35	21	63	0.18462	0.575858	1.64115	Up	1.37229e-06	3.02784e-06
C7orf68	2835	7301	60.7204	159.664	1.39478	Up	0	0	1909	31306	41.9688	715.589	4.09174	Up	0	0
C8orf58	322	983	4.78952	14.929	1.64017	Up	3.11094e-81	2.98261e-80	352	777	5.37424	12.3342	1.19853	Up	3.23392e-41	1.79798e-40
C8orf83	53	153	0.440887	1.29953	1.5595	Up	4.41e-13	1.32e-12	49	131	0.408209	1.13468	1.47491	Up	1.03e-10	2.75e-10
C9orf116	149	38	6.25164	1.62792	-1.94121	Down	1.95841e-16	6.58093e-16	263	115	11.3267	5.14943	-1.13724	Down	2.32302e-13	6.83905e-13
C9orf152	102	35	1.15953	0.406249	-1.51311	Down	1.17943e-08	2.9523e-08	310	102	3.61729	1.23748	-1.54751	Down	6.42304e-24	2.55263e-23
C9orf25	62	161	0.522271	1.38475	1.40676	Up	5.92126e-12	1.70091e-11	86	183	0.743603	1.64516	1.14563	Up	3.28078e-10	8.58503e-10
CACNA1H	2537	5019	9.60995	19.4115	1.01431	Up	4.91016e-194	1.0691e-192	540	1182	2.09958	4.77829	1.18639	Up	7.91408e-61	5.87062e-60
CACNB3	493	2104	5.1118	22.2748	2.12351	Up	3.18262e-243	8.96121e-242	1158	2439	12.3246	26.9894	1.13085	Up	1.49924e-114	2.00317e-113
CATSPERG	27	350	0.222192	2.94086	3.72636	Up	1.6372e-74	1.45606e-73	213	451	1.79922	3.96092	1.13847	Up	8.48518e-23	3.2657e-22
CAV1	8005	19347	76.4382	188.627	1.30317	Up	0	0	17101	50369	167.614	513.295	1.61465	Up	0	0
CAV2	3259	11347	32.0269	113.855	1.82985	Up	0	0	8537	25598	86.1142	268.467	1.64042	Up	0	0
CCBE1	12	104	0.0586439	0.51894	3.14551	Up	3.91044e-20	1.46601e-19	1617	4352	8.1113	22.6979	1.48455	Up	0	0
CCDC132	202	72	5.09498	1.85424	-1.45825	Down	5.00724e-15	1.60406e-14	679	299	17.5792	8.04853	-1.12707	Down	1.2145e-31	5.67223e-31
CCDC150	365	125	3.03795	1.06228	-1.51593	Down	2.22176e-27	9.84823e-27	466	126	3.98118	1.11921	-1.83071	Down	3.74572e-44	2.18777e-43
CCDC18	344	162	2.4361	1.17137	-1.05638	Down	2.00874e-15	6.5225e-15	2136	736	15.5266	5.56248	-1.48094	Down	2.8999e-145	4.82638e-144
CCDC64	745	167	7.41633	1.69743	-2.12736	Down	2.26558e-85	2.27867e-84	340	108	3.47417	1.14739	-1.59831	Down	2.93118e-27	1.25445e-26
CCDC96	57	10	0.806381	0.144447	-2.48093	Down	3.89388e-09	9.97327e-09	156	73	2.26532	1.10215	-1.03939	Down	1.59709e-07	3.70778e-07
CCNA2	2674	985	29.176	10.9734	-1.41077	Down	1.50319e-170	2.90906e-169	7014	3034	78.554	35.3292	-1.15282	Down	0	0
CCNB1	7165	1870	104.596	27.8729	-1.90789	Down	0	0	14563	4649	218.217	72.429	-1.59112	Down	0	0
CCNB2	3239	1276	63.4372	25.5167	-1.31388	Down	4.00722e-185	8.37582e-184	4301	1738	86.4652	36.3276	-1.25105	Down	5.82948e-225	1.50481e-223
CCNE2	232	104	2.59789	1.18907	-1.12751	Down	6.39582e-12	1.8347e-11	1667	716	19.1605	8.55658	-1.16303	Down	5.82498e-79	5.40027e-78
CCNF	1898	902	13.579	6.589	-1.04324	Down	2.89192e-76	2.62432e-75	3242	1151	23.808	8.78822	-1.4378	Down	4.69362e-210	1.1394e-208
CD22	130	44	1.20824	0.417547	-1.5329	Down	7.68676e-11	2.12004e-10	451	88	4.30255	0.872866	-2.30136	Down	6.29598e-57	4.42467e-56
CD68	1036	3919	16.9738	65.5595	1.9495	Up	0	0	3833	9518	64.4609	166.425	1.36838	Up	0	0
CDA	419	1477	13.0468	46.9581	1.84768	Up	8.07258e-143	1.31932e-141	580	2847	18.5377	94.6085	2.35151	Up	0	0
CDC20	3295	1294	59.5523	23.8791	-1.31841	Down	2.79588e-189	5.95184e-188	13799	4123	255.994	79.5262	-1.68661	Down	0	0
CDC25A	488	72	4.02673	0.606606	-2.73078	Down	2.72476e-75	2.44672e-74	1214	387	10.2823	3.40798	-1.59317	Down	1.34358e-92	1.43845e-91
CDC7	849	219	7.85268	2.06822	-1.9248	Down	2.25762e-85	2.27135e-84	4276	2055	40.5963	20.2851	-1.00093	Down	8.4511e-157	1.51201e-155
CDCA2	1710	798	14.042	6.69081	-1.0695	Down	1.13838e-71	9.8236e-71	2621	907	22.0922	7.94869	-1.47475	Down	1.04355e-176	2.10748e-175
CDCA3	1031	403	27.027	10.7866	-1.32516	Down	5.61906e-61	4.2412e-60	2588	911	69.6373	25.4866	-1.45012	Down	3.17752e-170	6.16369e-169
CDCA5	2998	782	35.3794	9.42252	-1.90872	Down	2.34408e-293	7.96177e-292	4278	1951	51.8201	24.5714	-1.07653	Down	1.70541e-176	3.43789e-175
CDCA8	1614	674	21.3465	9.10176	-1.22978	Down	2.8852e-84	2.8665e-83	3121	1286	42.3698	18.1518	-1.22293	Down	4.01254e-158	7.22538e-157
CDCP1	445	2145	2.26832	11.1638	2.29914	Up	1.2414e-273	3.94019e-272	6580	14273	34.4278	77.6451	1.17332	Up	0	0
CDH17	1589	5787	13.1754	48.9932	1.89473	Up	0	0	20	108	0.170219	0.955693	2.48915	Up	8.67498e-17	2.84116e-16
CDHR5	37	165	0.325256	1.48098	2.1869	Up	2.68484e-21	1.03594e-20	11	60	0.0992556	0.562897	2.50365	Up	5.72552e-10	1.4844e-09
CDK1	3932	1470	62.7132	23.9389	-1.38941	Down	3.6252e-244	1.02505e-242	6166	2516	100.946	42.8263	-1.23701	Down	0	0
CDKN3	1498	581	50.7117	20.0823	-1.33639	Down	6.70838e-89	6.98683e-88	3412	976	118.562	35.2615	-1.74947	Down	4.89524e-293	1.68573e-291
CDON	663	1431	2.52574	5.56617	1.13998	Up	3.61586e-68	2.98984e-67	1095	2306	4.28181	9.37537	1.13065	Up	2.22124e-108	2.78409e-107
CDX2	45	7	0.660376	0.104886	-2.65446	Down	6.01144e-08	1.45211e-07	28	0	0.42177	0	-8.72031	Down	6.517e-09	1.61561e-08
CEBPA	708	305	8.3809	3.68637	-1.1849	Down	7.04482e-36	3.69859e-35	158	63	1.91979	0.795888	-1.27031	Down	5.93278e-10	1.53729e-09
CENPA	1214	506	26.0198	11.0733	-1.23252	Down	4.73874e-64	3.70909e-63	2249	539	49.4781	12.329	-2.00473	Down	9.88026e-233	2.63392e-231
CENPE	1497	696	5.3203	2.5256	-1.07488	Down	1.80503e-63	1.40232e-62	5642	1625	20.5819	6.16342	-1.73957	Down	0	0
CENPF	10319	3667	30.6797	11.1318	-1.4626	Down	0	0	26000	7910	79.3461	25.0983	-1.66057	Down	0	0
CENPI	651	246	7.76611	2.9964	-1.37396	Down	2.86974e-41	1.65738e-40	2049	813	25.0902	10.3506	-1.2774	Down	1.01826e-111	1.32192e-110
CENPM	645	117	20.8898	3.86903	-2.43275	Down	4.55048e-87	4.66379e-86	856	357	28.4569	12.3395	-1.20549	Down	9.97962e-44	5.79738e-43
CENPN	2382	617	15.681	4.14724	-1.9188	Down	3.84012e-235	1.04345e-233	3223	1045	21.7787	7.3418	-1.56871	Down	2.70858e-237	7.37967e-236
CENPP	401	189	3.5878	1.72658	-1.05518	Down	1.06123e-17	3.71164e-17	749	343	6.87867	3.27516	-1.07056	Down	4.27298e-32	2.01284e-31
CENPW	495	165	26.7761	9.11312	-1.55493	Down	6.97618e-38	3.80045e-37	1062	415	58.9664	23.9576	-1.29941	Down	2.57146e-60	1.89237e-59
CEP55	3646	1385	42.103	16.3301	-1.36639	Down	6.45524e-221	1.63197e-219	3672	1554	43.5249	19.1515	-1.18439	Down	1.29145e-176	2.60654e-175
CEP76	438	154	4.65804	1.67221	-1.47796	Down	2.13362e-31	1.02722e-30	601	266	6.56059	3.01902	-1.11975	Down	6.44902e-28	2.7958e-27
CG030	80	181	0.501771	1.15914	1.20795	Up	8.81452e-11	2.42388e-10	78	203	0.502168	1.35883	1.43613	Up	2.91118e-15	9.11873e-15
CHAC2	321	29	7.54431	0.695911	-3.43841	Down	2.2299e-62	1.71171e-61	404	63	9.74618	1.58019	-2.62474	Down	2.39058e-59	1.73366e-58
CIAPIN1	2343	919	34.1223	13.6654	-1.32018	Down	1.91954e-135	2.97289e-134	4033	1619	60.2883	25.1633	-1.26056	Down	1.46606e-213	3.64094e-212
CITED2	576	2782	9.15356	45.1405	2.30202	Up	0	0	1563	5160	25.4956	87.5128	1.77925	Up	0	0
CKS2	3483	1154	170.377	57.6374	-1.56365	Down	8.23266e-258	2.46552e-256	7282	3261	365.634	170.24	-1.10283	Down	0	0
CLIC3	11	129	0.41498	4.96896	3.58183	Up	1.65166e-27	7.34553e-27	26	76	1.00681	3.05986	1.60368	Up	1.76477e-07	4.08769e-07
CLK1	2640	5447	24.2937	51.1786	1.07496	Up	3.20486e-231	8.57589e-230	5663	11628	53.4903	114.195	1.09416	Up	0	0
CLMN	1985	8118	4.77502	19.9391	2.06202	Up	0	0	4992	11275	12.3262	28.9458	1.23163	Up	0	0
CLN6	2974	1033	40.3963	14.3266	-1.49553	Down	1.41675e-206	3.29052e-205	2648	1103	36.9196	15.9893	-1.20728	Down	8.58154e-132	1.3083e-130
CLSPN	1419	176	5.12987	0.649648	-2.98119	Down	3.85758e-236	1.05506e-234	2005	616	7.44007	2.37662	-1.64641	Down	5.87566e-159	1.06146e-157
COL11A2	105	217	0.501234	1.05768	1.07734	Up	9.12136e-11	2.50599e-10	56	137	0.274396	0.697953	1.34687	Up	6.79608e-10	1.75745e-09
COL5A1	934	12251	3.39454	45.4618	3.74337	Up	0	0	27	274	0.100725	1.06277	3.39934	Up	5.16766e-55	3.54083e-54
COL7A1	5407	28352	18.0867	96.8341	2.42059	Up	0	0	198	485	0.67984	1.73141	1.34868	Up	2.39072e-31	1.11129e-30
COMMD4	3303	898	104.547	29.0214	-1.84895	Down	0	0	3018	1107	98.0525	37.3941	-1.39075	Down	3.41206e-186	7.32004e-185
COMMD8	534	181	11.3896	3.94172	-1.53081	Down	7.47464e-40	4.21348e-39	1687	801	36.9334	18.2328	-1.01839	Down	8.99032e-65	7.02136e-64
COPG2IT1	14	77	0.123388	0.692912	2.48947	Up	3.1361e-12	9.10799e-12	83	257	0.750866	2.41731	1.68678	Up	1.54758e-23	6.08591e-23
COQ2	986	360	18.2507	6.80372	-1.42355	Down	6.40306e-65	5.07838e-64	2103	776	39.9558	15.3292	-1.38213	Down	3.9136e-129	5.85428e-128
COQ3	372	89	9.01939	2.20326	-2.03339	Down	4.09488e-41	2.35842e-40	613	277	15.2557	7.16751	-1.08981	Down	2.7036e-27	1.1575e-26
COX6B2	31	182	0.566286	3.39459	2.58363	Up	3.99854e-28	1.80496e-27	27	147	0.506263	2.8658	2.50098	Up	1.86926e-22	7.13749e-22
CPSF2	3686	1380	22.2895	8.52052	-1.38735	Down	1.64853e-228	4.36241e-227	8298	3291	51.506	21.2387	-1.27805	Down	0	0
CPSF3	3310	1473	44.4096	20.1787	-1.13804	Down	3.18442e-151	5.53744e-150	5102	2425	70.2632	34.7228	-1.01689	Down	1.41267e-191	3.11057e-190
CREB5	40	414	0.143792	1.51955	3.40159	Up	2.04628e-81	1.96469e-80	556	1626	2.05157	6.23805	1.60436	Up	2.21046e-130	3.33948e-129
CREG2	13	103	0.114312	0.924756	3.0161	Up	3.26234e-19	1.19254e-18	104	417	0.938686	3.91326	2.05966	Up	2.6529e-48	1.6545e-47
CSPG4	93	713	0.343454	2.68854	2.96864	Up	3.03968e-122	4.25072e-121	81	160	0.30705	0.630608	1.03827	Up	5.82534e-08	1.3814e-07
CSTF2	1167	386	17.658	5.96348	-1.5661	Down	7.34176e-88	7.5827e-87	3915	1565	60.8053	25.272	-1.26666	Down	6.33552e-209	1.53019e-207
CTIF	1683	3597	8.85705	19.328	1.12579	Up	3.74382e-165	7.04142e-164	457	1211	2.46865	6.80148	1.46213	Up	2.43774e-85	2.43068e-84
CTSC	2371	1141	37.7965	18.5715	-1.02516	Down	3.52988e-92	3.80076e-91	12919	6197	211.391	105.428	-1.00366	Down	0	0
CTSL2	715	204	4.82818	1.40653	-1.77934	Down	4.98792e-65	3.96259e-64	4132	1847	28.6402	13.3106	-1.10546	Down	6.11476e-178	1.24543e-176
CXCR4	13	112	0.208536	1.83441	3.13695	Up	1.58269e-21	6.1472e-21	0	18	0	0.308151	8.26749	Up	2.62542e-06	5.69534e-06
CYB5RL	463	166	3.99903	1.46394	-1.44979	Down	3.30786e-32	1.62057e-31	1064	497	9.4331	4.58126	-1.04199	Down	5.05304e-43	2.90012e-42
CYCS	6218	2018	34.3995	11.3989	-1.59349	Down	0	0	14031	6699	79.6762	39.5518	-1.01041	Down	0	0
CYS1	157	677	1.77099	7.79733	2.13843	Up	3.187e-80	3.0183e-79	15	52	0.173678	0.625998	1.84974	Up	1.91255e-06	4.18368e-06
DBF4	1216	453	9.50692	3.61615	-1.39452	Down	2.947e-77	2.71186e-76	3542	1392	28.4246	11.6145	-1.29121	Down	6.87662e-195	1.54889e-193
DCLRE1B	475	222	3.8389	1.83192	-1.06733	Down	4.81032e-21	1.84582e-20	1286	554	10.6682	4.77834	-1.15874	Down	5.6016e-61	4.16819e-60
DDC	57	0	0.836476	0	-9.70818	Down	1.26513e-17	4.41645e-17	61	7	0.918855	0.10963	-3.06719	Down	1.18754e-11	3.28862e-11
DDIT3	97	210	2.49796	5.52171	1.14437	Up	2.17598e-11	6.12065e-11	408	2451	10.7848	67.3613	2.64292	Up	0	0
DDIT4	5403	46776	94.5857	836.095	3.14397	Up	0	0	31345	90133	563.245	1683.95	1.58001	Up	0	0
DDX20	695	337	6.0678	3.00413	-1.01423	Down	8.92386e-28	3.99535e-27	2148	772	19.2495	7.19313	-1.42013	Down	2.66496e-137	4.20887e-136
DDX28	695	243	8.16712	2.91563	-1.48602	Down	3.14548e-49	2.04569e-48	1069	336	12.8944	4.21384	-1.61354	Down	3.08886e-83	3.00545e-82
DEGS2	169	435	3.67354	9.65448	1.39403	Up	2.25388e-29	1.04435e-28	48	174	1.07097	4.03647	1.91417	Up	2.9002e-19	1.02071e-18
DENND2A	39	104	0.343231	0.934538	1.44507	Up	1.74294e-08	4.32879e-08	667	3868	6.02541	36.3298	2.59202	Up	0	0
DEPDC1	1596	558	10.8682	3.87974	-1.48609	Down	9.78642e-111	1.2465e-109	7614	3269	53.2204	23.7572	-1.16361	Down	0	0
DEPDC1B	1029	360	12.5438	4.48083	-1.48514	Down	5.54156e-72	4.79943e-71	3411	1336	42.681	17.381	-1.29608	Down	7.6395e-189	1.66134e-187
DGKD	8794	19912	42.8533	99.0728	1.20908	Up	0	0	6843	17472	34.2281	90.8646	1.40854	Up	0	0
DHCR24	7351	1878	52.604	13.7218	-1.93871	Down	0	0	64196	24929	471.541	190.385	-1.30847	Down	0	0
DHX29	2934	1432	20.0374	9.98542	-1.0048	Down	5.53306e-110	6.98889e-109	2624	874	18.3943	6.37012	-1.52987	Down	1.14743e-186	2.46638e-185
DHX35	663	319	6.05921	2.9767	-1.02542	Down	5.0222e-27	2.20742e-26	1783	625	16.726	6.09589	-1.45619	Down	1.3176e-118	1.82774e-117
DKFZp451A211	5	64	0.0287126	0.375253	3.70811	Up	1.17988e-14	3.7364e-14	31	150	0.182727	0.91928	2.33081	Up	3.52642e-21	1.30721e-20
DKFZp667F0711	0	49	0	2.79505	11.4487	Up	1.05272e-15	3.45042e-15	3	35	0.172033	2.08677	3.60051	Up	1.87793e-08	4.55875e-08
DKFZP686I15217	50	137	0.963884	2.6966	1.48421	Up	3.96372e-11	1.10387e-10	74	147	1.46428	3.02431	1.04641	Up	1.68187e-07	3.89919e-07
DLGAP5	2965	1058	29.4873	10.7433	-1.45666	Down	4.13928e-198	9.21059e-197	8851	2580	90.3528	27.3832	-1.72228	Down	0	0
DLK2	55	140	1.07172	2.78541	1.37796	Up	2.70972e-10	7.30887e-10	13	114	0.260017	2.37071	3.18864	Up	1.8651e-22	7.12244e-22
DLL4	99	8	0.887838	0.0732538	-3.59932	Down	6.10842e-21	2.33936e-20	231	51	2.12642	0.488116	-2.12313	Down	3.1201e-27	1.33411e-26
DNA2	1753	462	12.5416	3.37485	-1.89383	Down	1.4207e-170	2.75103e-169	1562	656	11.4707	5.00875	-1.19543	Down	2.49418e-77	2.27073e-76
DNAJC30	419	179	5.07145	2.21214	-1.19695	Down	3.23152e-22	1.27483e-21	954	426	11.8524	5.50278	-1.10694	Down	1.4132e-42	8.02944e-42
DNMT1	5221	993	29.5174	5.73213	-2.36442	Down	0	0	28174	11686	163.498	70.5091	-1.21339	Down	0	0
DNMT3B	162	41	1.14143	0.294959	-1.95226	Down	7.24936e-18	2.54772e-17	336	138	2.43004	1.03769	-1.2276	Down	1.29859e-18	4.4899e-18
DOK7	59	2	0.700571	0.0242478	-4.85261	Down	1.54577e-15	5.03632e-15	87	18	1.06037	0.228101	-2.21683	Down	1.14922e-11	3.1841e-11
DOLK	964	295	13.0422	4.07509	-1.67828	Down	2.44778e-80	2.32216e-79	1334	293	18.5254	4.23053	-2.13059	Down	4.89188e-150	8.39689e-149
DPH2	699	224	11.7216	3.83531	-1.61176	Down	1.55965e-55	1.09925e-54	2087	973	35.923	17.4132	-1.04473	Down	5.01232e-83	4.86705e-82
DRD4	26	105	0.578694	2.3862	2.04384	Up	5.01236e-13	1.49802e-12	6	45	0.137077	1.06891	2.96308	Up	4.66704e-09	1.16521e-08
DRP2	95	28	0.409346	0.123187	-1.73246	Down	1.32911e-09	3.4813e-09	131	48	0.579398	0.22073	-1.39227	Down	1.48569e-09	3.78743e-09
DSCC1	840	129	11.2455	1.76332	-2.67298	Down	1.98193e-125	2.83683e-124	910	316	12.5049	4.51483	-1.46975	Down	2.93426e-62	2.22252e-61
DTYMK	2406	670	60.1417	17.1	-1.81437	Down	3.04386e-220	7.67788e-219	3068	1172	78.718	31.2653	-1.33213	Down	2.51404e-177	5.09566e-176
DUSP1	2775	9645	41.7213	148.06	1.82733	Up	0	0	453	3792	6.99087	60.8439	3.12157	Up	0	0
DUSP8	137	389	0.935626	2.71252	1.53563	Up	2.6876e-30	1.26514e-29	297	632	2.08198	4.60631	1.14565	Up	1.32817e-31	6.20055e-31
E2F2	801	36	4.72357	0.216761	-4.4457	Down	6.86278e-186	1.44256e-184	666	310	4.03135	1.95098	-1.04706	Down	9.31018e-28	4.02678e-27
EBF4	296	1068	3.09742	11.411	1.88128	Up	2.51248e-106	3.0759e-105	135	277	1.45004	3.09345	1.09312	Up	9.33084e-14	2.78433e-13
EDN2	42	426	1.02398	10.6046	3.37243	Up	4.26422e-83	4.18189e-82	140	1734	3.50357	45.1178	3.6868	Up	0	0
EDNRA	109	44	0.802091	0.330591	-1.27872	Down	2.09432e-07	4.92308e-07	903	134	6.82061	1.05234	-2.6963	Down	2.00926e-134	3.11874e-133
EFEMP2	58	596	0.848714	8.90474	3.39122	Up	3.62032e-116	4.82257e-115	78	489	1.17157	7.63654	2.70448	Up	1.71108e-77	1.5629e-76
EFNA1	671	2004	12.9435	39.47	1.60853	Up	3.59778e-159	6.58516e-158	2398	8392	47.4805	172.762	1.86338	Up	0	0
EFNA3	122	370	2.09979	6.5022	1.63068	Up	2.19904e-31	1.05826e-30	297	947	5.24701	17.3949	1.72909	Up	3.5626e-85	3.54488e-84
EFNA5	1170	2915	6.7263	17.1108	1.34702	Up	2.12176e-177	4.28739e-176	2613	5730	15.4194	35.156	1.18902	Up	1.64421e-288	5.53645e-287
EGFR	4715	11405	25.7501	63.5967	1.30437	Up	0	0	138817	281565	778.178	1641.08	1.07648	Up	0	0
EGLN3	524	6123	5.90429	70.4438	3.57664	Up	0	0	4548	19885	52.6012	239.12	2.18457	Up	0	0
EIF4A2	5418	31171	87.2306	512.415	2.55441	Up	0	0	16554	36932	273.572	634.581	1.21388	Up	0	0
EIF4E3	529	1138	2.60766	5.72768	1.1352	Up	3.1972e-54	2.21879e-53	43	126	0.217571	0.662857	1.60721	Up	1.47483e-11	4.06533e-11
ELAC1	167	65	2.29378	0.911572	-1.3313	Down	3.17412e-11	8.8767e-11	352	68	4.96269	0.99678	-2.31578	Down	4.06948e-45	2.41272e-44
ELL2	915	2331	4.62869	12.0399	1.37914	Up	2.0711e-147	3.51729e-146	6341	14508	32.9256	78.3247	1.25026	Up	0	0
ELOVL6	1306	634	11.809	5.85329	-1.01256	Down	1.38287e-50	9.16123e-50	5276	2438	48.968	23.5265	-1.05755	Down	4.74916e-211	1.16132e-209
EMP2	3390	1141	20.049	6.89001	-1.54095	Down	1.04119e-245	2.95405e-244	3222	1514	19.5594	9.55592	-1.0334	Down	6.269e-125	9.10846e-124
ENO2	2687	15937	34.0125	205.977	2.59835	Up	0	0	4657	38619	60.5085	521.707	3.10803	Up	0	0
ENOX2	402	122	2.94686	0.913134	-1.69028	Down	7.98226e-35	4.10625e-34	1853	882	13.9427	6.90011	-1.01482	Down	1.43752e-70	1.20617e-69
ENTPD2	157	812	2.29301	12.1089	2.40075	Up	2.8443e-110	3.59675e-109	58	170	0.869505	2.64977	1.6076	Up	4.18538e-15	1.30378e-14
EPPK1	34	1057	0.0671306	2.13088	4.98833	Up	3.46e-269	1.07773e-267	7234	15444	14.6608	32.5428	1.15037	Up	0	0
ERCC6L	1024	260	7.43534	1.9276	-1.9476	Down	3.41446e-104	4.09172e-103	3088	1315	23.0153	10.1902	-1.17542	Down	4.4351e-147	7.47078e-146
ERO1L	3128	7189	28.7757	67.5257	1.23059	Up	0	0	14633	47851	138.176	469.791	1.76552	Up	0	0
ERRFI1	6330	19587	61.7513	195.098	1.65965	Up	0	0	23736	61065	237.678	635.754	1.41946	Up	0	0
ESCO2	1808	247	16.4256	2.29119	-2.84178	Down	5.84592e-286	1.93257e-284	1560	371	14.5474	3.59708	-2.01586	Down	3.37516e-163	6.25294e-162
ESPL1	2588	1049	11.9524	4.94662	-1.27279	Down	2.8336e-141	4.57953e-140	3811	1483	18.0663	7.30948	-1.30546	Down	4.30506e-213	1.06441e-211
ESYT2	6569	13468	33.8218	70.8014	1.06583	Up	0	0	20411	41392	107.87	227.441	1.0762	Up	0	0
EXOSC4	738	324	23.8766	10.7029	-1.15759	Down	4.9871e-36	2.62445e-35	950	427	31.5485	14.7434	-1.0975	Down	7.60164e-42	4.26681e-41
F3	74	264	0.948449	3.45484	1.86498	Up	3.09862e-27	1.36933e-26	5917	29458	77.8435	402.939	2.37191	Up	0	0
FAIM3	58	15	0.572179	0.15109	-1.92105	Down	4.0472e-07	9.37326e-07	101	38	1.02274	0.400075	-1.35409	Down	2.08382e-07	4.80969e-07
FAM111B	473	122	4.05911	1.06899	-1.92492	Down	2.48362e-48	1.59262e-47	3795	1547	33.4288	14.1682	-1.23843	Down	1.23356e-195	2.79543e-194
FAM114A1	1701	4141	12.6078	31.3387	1.31363	Up	1.08296e-241	3.03901e-240	1945	4602	14.7976	36.4028	1.29868	Up	2.2345e-266	6.92384e-265
FAM115C	13	91	0.0813216	0.581227	2.83739	Up	3.4772e-16	1.15775e-15	443	2557	2.8445	17.0706	2.58527	Up	0	0
FAM118B	470	199	6.86441	2.96756	-1.20986	Down	3.98946e-25	1.67866e-24	1275	450	19.1141	7.0141	-1.44631	Down	1.68313e-84	1.66188e-83
FAM149A	121	259	1.3639	2.98083	1.12798	Up	1.97283e-13	5.99418e-13	132	339	1.52725	4.07803	1.41694	Up	5.14112e-24	2.04805e-23
FAM160A1	5	59	0.0335126	0.403768	3.59075	Up	2.73242e-13	8.25929e-13	1122	2604	7.71916	18.6266	1.27085	Up	1.21146e-146	2.03655e-145
FAM173B	501	182	8.23917	3.05604	-1.43084	Down	4.53122e-34	2.29841e-33	884	399	14.9223	7.00282	-1.09147	Down	1.00455e-38	5.35592e-38
FAM198B	418	113	2.6412	0.729029	-1.85714	Down	5.86218e-41	3.36527e-40	176	32	1.1415	0.215789	-2.40324	Down	2.6408e-24	1.05971e-23
FAM203A	1145	482	14.3867	6.18366	-1.21821	Down	1.9279e-59	1.43124e-58	1260	402	16.2505	5.3906	-1.59196	Down	6.20568e-96	6.85931e-95
FAM203B	1055	440	13.4599	5.73172	-1.23163	Down	7.8254e-56	5.53642e-55	1111	367	14.5493	4.99701	-1.54181	Down	5.02554e-81	4.76627e-80
FAM54A	433	79	7.33321	1.36608	-2.42441	Down	8.89762e-59	6.55881e-58	744	352	12.9336	6.36214	-1.02353	Down	9.43528e-30	4.25901e-29
FAM64A	1681	793	32.9863	15.8884	-1.05389	Down	7.37184e-69	6.16571e-68	2735	1032	55.0886	21.6122	-1.34991	Down	1.65941e-161	3.03721e-160
FAM81A	595	89	5.26214	0.803669	-2.71098	Down	1.01053e-90	1.06981e-89	469	165	4.25752	1.55734	-1.45093	Down	2.61584e-32	1.23623e-31
FAM82A1	174	83	2.87229	1.39894	-1.03787	Down	2.71e-08	6.65e-08	78	28	1.2278	0.458255	-1.42185	Down	2.27e-06	4.95e-06
FAM83D	2233	911	28.0114	11.6683	-1.26342	Down	8.73826e-121	1.21233e-119	5290	1999	68.1146	26.7617	-1.3478	Down	0	0
FAM85A	62	142	1.2936	3.02508	1.22559	Up	6.34e-09	1.61e-08	36	92	0.769942	2.04578	1.40983	Up	1.71e-07	3.96e-07
FAM86A	906	279	11.705	3.68036	-1.66921	Down	4.7972e-75	4.29154e-74	1216	522	16.1256	7.19729	-1.16383	Down	3.78504e-58	2.70674e-57
FAM86C1	295	142	4.46809	2.19599	-1.02479	Down	7.42492e-13	2.20446e-12	833	237	12.9504	3.83091	-1.75724	Down	2.0646e-73	1.79406e-72
FANCD2	2393	825	14.1036	4.96459	-1.50632	Down	2.25944e-168	4.32751e-167	3240	1355	19.6007	8.52277	-1.20151	Down	1.28309e-159	2.32803e-158
FANCI	6692	2628	43.2194	17.3296	-1.31844	Down	0	0	7512	3292	49.7986	22.6901	-1.13404	Down	0	0
FANCM	610	170	2.61887	0.745202	-1.81324	Down	3.69824e-57	2.66442e-56	1766	804	7.78238	3.68378	-1.07903	Down	2.9696e-74	2.60419e-73
FASN	19585	5218	70.8274	19.2674	-1.87814	Down	0	0	57266	26165	212.576	100.984	-1.07385	Down	0	0
FAT4	231	1072	0.439677	2.08333	2.24438	Up	9.5202e-134	1.45889e-132	1607	5333	3.13961	10.833	1.78677	Up	0	0
FBXL16	126	338	1.09075	2.98753	1.45364	Up	1.38934e-24	5.78048e-24	27	253	0.239914	2.33737	3.2843	Up	2.15112e-49	1.36268e-48
FBXL20	1210	2427	3.60833	7.38979	1.0342	Up	7.30704e-98	8.29538e-97	1993	3929	6.10051	12.5042	1.03541	Up	4.40662e-159	7.97369e-158
FBXL8	421	1201	7.98047	23.2451	1.54238	Up	1.49686e-90	1.58167e-89	753	1530	14.6514	30.9522	1.079	Up	2.21378e-67	1.78702e-66
FBXO30	1405	680	9.74942	4.81785	-1.01693	Down	1.16542e-54	8.1232e-54	1374	642	9.78651	4.75436	-1.04154	Down	5.16142e-55	3.53728e-54
FEN1	3803	425	50.5377	5.7666	-3.13157	Down	0	0	5507	2265	75.1178	32.1227	-1.22556	Down	2.21422e-278	7.18074e-277
FGA	5441	12384	45.6579	106.106	1.21657	Up	0	0	5	226	0.0430671	2.02395	5.55444	Up	2.0136e-62	1.52934e-61
FGFBP1	68	14	1.71092	0.359659	-2.25007	Down	1.20655e-09	3.16426e-09	1112	79	28.7187	2.1213	-3.75897	Down	1.20186e-225	3.10967e-224
FH	2976	1216	48.6288	20.2878	-1.2612	Down	6.91074e-160	1.27117e-158	5422	2308	90.9408	40.2486	-1.17599	Down	6.57132e-257	1.95634e-255
FHL2	755	2004	12.1429	32.9089	1.43837	Up	3.11e-135	4.80992e-134	2961	8709	48.8822	149.485	1.61261	Up	0	0
FILIP1L	2	67	0.014567	0.49826	5.09612	Up	2.10936e-18	7.53275e-18	173	534	1.29337	4.15083	1.68226	Up	5.33736e-47	3.26348e-46
FKBP5	306	84	1.27103	0.356249	-1.83503	Down	6.01226e-30	2.80959e-29	610	286	2.60077	1.26781	-1.0366	Down	3.61364e-25	1.47671e-24
FLJ20021	65	265	2.46124	10.2454	2.05752	Up	6.4216e-31	3.06473e-30	105	292	4.08101	11.7999	1.53177	Up	2.76912e-23	1.08095e-22
FLJ35390	8	212	0.113648	3.07503	4.75796	Up	8.94352e-54	6.16564e-53	96	402	1.39985	6.0947	2.12228	Up	2.15582e-48	1.346e-47
FLJ44511	88	270	0.769831	2.41167	1.64742	Up	1.19858e-23	4.88525e-23	12	55	0.107754	0.513487	2.25259	Up	2.57732e-08	6.2168e-08
FLVCR1-AS1	115	29	3.74431	0.964081	-1.95747	Down	3.93386e-13	1.18065e-12	177	69	5.91542	2.3976	-1.30289	Down	2.2896e-11	6.26317e-11
FOXM1	3620	1127	30.4939	9.69326	-1.65347	Down	3.23628e-290	1.08816e-288	8165	2793	70.5991	25.109	-1.49144	Down	0	0
FOXRED1	903	250	13.1509	3.71748	-1.82276	Down	2.31476e-84	2.30455e-83	2218	911	33.1563	14.1592	-1.22754	Down	1.34483e-113	1.77624e-112
FP588	63	640	0.3684	3.82121	3.37468	Up	4.44446e-124	6.29418e-123	41	137	0.246094	0.854976	1.79667	Up	2.55664e-14	7.77419e-14
FSTL1	3880	7808	30.9903	63.6759	1.03893	Up	0	0	1878	4988	15.3967	42.5181	1.46546	Up	0	0
FSTL3	3505	9972	42.5747	123.677	1.5385	Up	0	0	558	2846	6.95723	36.8937	2.40679	Up	0	0
FXYD2	422	1232	21.9003	65.2814	1.57572	Up	9.80092e-96	1.09225e-94	8	82	0.426153	4.54156	3.41374	Up	1.72174e-17	5.74597e-17
FXYD6	105	206	1.44479	2.89417	1.00229	Up	2.66904e-09	6.89744e-09	8	86	0.112991	1.2629	3.48246	Up	1.41633e-18	4.88787e-18
FXYD6-FXYD2	415	1206	10.7503	31.8979	1.56908	Up	3.4458e-93	3.75377e-92	8	73	0.212717	2.01813	3.24602	Up	4.465e-15	1.38998e-14
GADD45B	698	1486	15.3684	33.4067	1.12017	Up	8.4143e-69	7.02881e-68	864	2729	19.5266	64.1256	1.71546	Up	3.51944e-239	9.72373e-238
GAL3ST1	328	4148	5.61698	72.5286	3.69068	Up	0	0	17	193	0.298825	3.52729	3.56119	Up	9.57886e-41	5.28427e-40
GALNT4	3097	1450	17.5642	8.39649	-1.06478	Down	2.28488e-127	3.32891e-126	2551	1075	14.8504	6.50655	-1.19053	Down	2.66302e-124	3.84578e-123
GATA2	127	62	1.1514	0.573926	-1.00445	Down	3.85e-06	8.4e-06	543	258	5.23897	2.5881	-1.01739	Down	6.07e-22	2.29e-21
GATA6	175	351	1.53617	3.14594	1.03415	Up	1.50456e-15	4.90349e-15	213	506	1.9192	4.74031	1.30448	Up	4.41244e-31	2.03998e-30
GATSL3	141	386	2.63052	7.35279	1.48294	Up	1.20948e-28	5.51626e-28	74	218	1.41708	4.34044	1.61492	Up	4.54488e-19	1.59099e-18
GBE1	3260	6740	32.0676	67.694	1.07791	Up	7.08566e-287	2.35171e-285	2107	5095	21.2741	53.4869	1.33008	Up	1e-305	3.59172e-304
GBP2	51	1366	0.602778	16.4847	4.77335	Up	0	0	1753	6388	21.2671	80.5762	1.92173	Up	0	0
GBX2	75	12	1.72308	0.281492	-2.61382	Down	3.04824e-12	8.85667e-12	42	6	0.990447	0.147112	-2.75116	Down	1.17341e-07	2.73979e-07
GDAP1	900	174	7.07969	1.39753	-2.3408	Down	1.86416e-115	2.46261e-114	672	307	5.426	2.5773	-1.07403	Down	4.15206e-29	1.84946e-28
GEN1	3529	1040	16.9997	5.11523	-1.73264	Down	3.19628e-302	1.12212e-300	2687	806	13.2861	4.14361	-1.68095	Down	1.14035e-218	2.88132e-217
GFM1	3666	1381	32.4219	12.4704	-1.37846	Down	4.35604e-225	1.12249e-223	4826	1764	43.8098	16.6494	-1.39579	Down	4.0059e-298	1.39968e-296
GFPT2	421	1714	4.28841	17.8265	2.05551	Up	1.9899e-190	4.26323e-189	126	461	1.31742	5.01152	1.92754	Up	6.63402e-49	4.16691e-48
GGCT	1613	738	41.33	19.3076	-1.09802	Down	1.38977e-70	1.18492e-69	6665	3013	175.295	82.3918	-1.08921	Down	4.91508e-279	1.59862e-277
GINS3	788	110	10.0118	1.42699	-2.81066	Down	3.0288e-124	4.29663e-123	1818	747	23.7094	10.1289	-1.22698	Down	2.18776e-93	2.35659e-92
GINS4	1567	252	12.5127	2.05458	-2.60647	Down	5.21852e-226	1.35414e-224	2059	945	16.8762	8.05316	-1.06737	Down	8.66632e-85	8.58485e-84
GJB3	12	60	0.165788	0.846379	2.35196	Up	2.85872e-09	7.37166e-09	846	1927	11.9972	28.4124	1.24382	Up	1.79227e-105	2.17937e-104
GLDC	1820	716	14.6128	5.8697	-1.31587	Down	4.07782e-105	4.92907e-104	166	62	1.36807	0.53126	-1.36465	Down	1.96832e-11	5.40067e-11
GLYCTK	224	55	1.80796	0.453258	-1.99596	Down	8.28636e-25	3.46227e-24	366	104	3.03222	0.895836	-1.75907	Down	3.06784e-33	1.47489e-32
GNPDA1	3659	882	48.561	11.9518	-2.02256	Down	0	0	3853	1761	52.4883	24.9424	-1.07339	Down	2.03954e-158	3.67657e-157
GOT1	1409	535	20.194	7.829	-1.36703	Down	1.27871e-86	1.30296e-85	3005	1368	44.2073	20.9243	-1.0791	Down	4.8386e-125	7.03324e-124
GPATCH4	1705	271	24.0763	3.90729	-2.62337	Down	1.63284e-247	4.66833e-246	3470	1037	50.296	15.6278	-1.68633	Down	4.60118e-283	1.51871e-281
GPI	26843	81325	192.584	595.737	1.62919	Up	0	0	10468	26660	77.0888	204.128	1.40488	Up	0	0
GPR132	97	788	0.81464	6.75712	3.05217	Up	1.10338e-138	1.75022e-137	670	1841	5.77574	16.5007	1.51445	Up	1.41834e-135	2.21387e-134
GPR153	78	179	0.583635	1.36754	1.22845	Up	6.31216e-11	1.74683e-10	193	730	1.48232	5.8294	1.97549	Up	6.3559e-79	5.88921e-78
GPR155	59	518	0.242148	2.17071	3.1642	Up	5.54554e-95	6.14125e-94	119	306	0.50132	1.34031	1.41876	Up	7.21124e-22	2.71594e-21
GRB7	669	1697	8.97976	23.2574	1.37294	Up	4.07286e-107	5.03228e-106	3477	8771	47.9051	125.644	1.39109	Up	0	0
GREB1L	131	284	0.663892	1.46956	1.14636	Up	6.24612e-15	1.9952e-14	959	1846	4.98865	9.98417	1.00099	Up	9.44526e-72	8.03208e-71
GRHL3	134	31	1.42754	0.337199	-2.08186	Down	3.3069e-16	1.10204e-15	412	84	4.50525	0.955029	-2.23799	Down	1.8797e-50	1.20815e-49
GRIN3B	113	466	0.977107	4.11425	2.07404	Up	1.11382e-53	7.67072e-53	22	87	0.195265	0.802855	2.0397	Up	4.14914e-11	1.12449e-10
GRWD1	2587	763	32.3067	9.72887	-1.73149	Down	6.82308e-222	1.73283e-220	1909	877	24.4704	11.6883	-1.06598	Down	1.3887e-78	1.28389e-77
GSG2	474	141	5.19769	1.57868	-1.71916	Down	1.02928e-41	5.98689e-41	1167	270	13.1354	3.15973	-2.05558	Down	1.15267e-125	1.68502e-124
GTF3C6	1423	433	45.6056	14.1691	-1.68646	Down	1.63035e-118	2.21503e-117	3410	1624	112.178	55.546	-1.01403	Down	4.04488e-128	5.99428e-127
GTSE1	1573	521	15.4236	5.216	-1.56413	Down	1.44603e-117	1.94719e-116	2886	852	29.0464	8.91563	-1.70395	Down	3.10894e-239	8.59668e-238
H2AFX	2786	795	51.7558	15.0795	-1.77913	Down	5.9779e-248	1.71791e-246	7360	2506	140.344	49.6836	-1.49813	Down	0	0
H2AFZ	9522	2385	307.095	78.537	-1.96724	Down	0	0	19511	9195	645.896	316.483	-1.02917	Down	0	0
HAPLN3	139	400	2.25211	6.61722	1.55495	Up	1.18189e-31	5.72065e-31	162	407	2.69419	7.03757	1.38523	Up	1.31726e-27	5.68187e-27
HARBI1	203	84	4.06939	1.71931	-1.24298	Down	3.8556e-12	1.1154e-11	166	65	3.4157	1.3906	-1.29648	Down	1.12364e-10	2.9952e-10
HAT1	2341	554	42.6874	10.3145	-2.04913	Down	6.60834e-252	1.9391e-250	5147	2215	96.3367	43.1049	-1.16023	Down	7.71272e-239	2.1274e-237
HAUS8	374	139	7.81394	2.96521	-1.39792	Down	5.27932e-25	2.21582e-24	1514	662	32.4686	14.7608	-1.13727	Down	2.04142e-69	1.69121e-68
HAVCR1	1931	5271	32.1702	89.6614	1.47876	Up	0	0	1157	5173	19.7853	91.9746	2.2168	Up	0	0
HBEGF	41	151	0.52814	1.98602	1.91089	Up	1.04738e-16	3.5488e-16	202	526	2.67089	7.23112	1.4369	Up	4.08608e-37	2.11904e-36
HCFC1R1	1789	4247	54.87	132.999	1.27733	Up	2.37424e-237	6.54178e-236	860	2032	27.0746	66.5124	1.29668	Up	1.8521e-118	2.56492e-117
HCN2	2057	4890	18.2393	44.2715	1.27933	Up	1.24444e-273	3.94607e-272	21	91	0.191131	0.861132	2.17167	Up	2.1123e-12	6.01356e-12
HEATR3	1014	417	11.8477	4.97477	-1.2519	Down	4.4369e-55	3.1062e-54	2701	938	32.3936	11.6964	-1.46964	Down	4.11374e-181	8.55079e-180
HENMT1	153	53	2.48287	0.878174	-1.49943	Down	3.68442e-12	1.06726e-11	708	231	11.7933	4.00064	-1.55966	Down	3.9331e-53	2.62755e-52
HERC5	533	218	4.6376	1.93671	-1.25977	Down	5.01994e-30	2.34849e-29	818	161	7.30563	1.49502	-2.28885	Down	3.42306e-101	3.98816e-100
HES6	268	114	5.93057	2.57578	-1.20316	Down	7.30612e-15	2.32823e-14	507	241	11.5162	5.69158	-1.01676	Down	1.42598e-20	5.20627e-20
HHLA2	20	88	0.22812	1.02485	2.16754	Up	6.8332e-12	1.95765e-11	4950	12553	57.9533	152.804	1.39872	Up	0	0
HIGD1A	1698	817	17.6419	8.66707	-1.02539	Down	1.45895e-66	1.18094e-65	2236	1051	23.8462	11.6537	-1.03297	Down	3.1857e-87	3.24031e-86
HIST1H1C	434	999	18.1846	42.7387	1.23283	Up	2.8317e-54	1.96677e-53	343	1252	14.7518	55.9851	1.92415	Up	1.77466e-129	2.66902e-128
HIST1H2AC	168	388	9.43716	22.2539	1.23763	Up	3.28204e-22	1.29461e-21	120	601	6.91914	36.0297	2.38052	Up	3.62064e-82	3.48029e-81
HIST1H2BD	265	684	9.80429	25.8385	1.39804	Up	1.9789e-45	1.21892e-44	82	552	3.11403	21.7953	2.80716	Up	8.96934e-91	9.46912e-90
HK2	65	750	0.280433	3.30384	3.55841	Up	6.08888e-152	1.06212e-150	5163	22891	22.8643	105.399	2.20469	Up	0	0
HMBOX1	414	863	3.92753	8.35933	1.08977	Up	5.38882e-39	2.99676e-38	597	1187	5.81342	12.0178	1.04771	Up	2.74992e-50	1.76306e-49
HMBS	1464	393	29.4246	8.065	-1.86728	Down	4.19152e-140	6.71568e-139	3135	1488	64.6765	31.9174	-1.0189	Down	7.30412e-119	1.01447e-117
HMGB3	7473	2818	64.4552	24.8168	-1.37698	Down	0	0	33338	10180	295.149	93.7055	-1.65524	Down	0	0
HMMR	2130	747	20.7789	7.44054	-1.48164	Down	1.69356e-146	2.85292e-145	5051	2073	50.5776	21.5822	-1.22866	Down	1.64031e-256	4.87466e-255
HNRNPAB	7185	1728	119.962	29.4578	-2.02585	Down	0	0	15026	5539	257.512	98.6964	-1.38357	Down	0	0
HNRNPM	9428	1920	113.264	23.5514	-2.26581	Down	0	0	23309	8717	287.433	111.762	-1.36279	Down	0	0
HOMER1	422	140	3.06127	1.03695	-1.56178	Down	9.79034e-33	4.84329e-32	2198	1039	16.3665	8.04377	-1.0248	Down	1.09446e-84	1.08256e-83
HSPA14	1334	405	22.6049	7.00717	-1.68973	Down	1.60837e-111	2.05958e-110	710	332	12.3493	6.00397	-1.04044	Down	3.38494e-29	1.51139e-28
HSPA4	10563	4073	95.7091	37.681	-1.34482	Down	0	0	14110	6237	131.23	60.3109	-1.1216	Down	0	0
HSPB8	282	902	4.20679	13.7388	1.70747	Up	5.46682e-79	5.12085e-78	263	804	4.02713	12.8001	1.66833	Up	4.40824e-69	3.63756e-68
HSPBAP1	288	110	4.51133	1.75933	-1.35853	Down	7.6904e-19	2.78531e-18	373	141	5.99735	2.35714	-1.34729	Down	1.97155e-23	7.72318e-23
HSPH1	6738	1807	56.1575	15.3772	-1.86869	Down	0	0	6497	3010	55.5813	26.773	-1.05382	Down	6.29704e-258	1.8814e-256
IDAS	74	11	1.07872	0.163724	-2.71999	Down	1.43371e-12	4.21846e-12	280	107	4.18963	1.66463	-1.33162	Down	1.11884e-17	3.76361e-17
IDH1	9653	3800	126.578	50.8768	-1.31494	Down	0	0	16217	7586	218.275	106.16	-1.0399	Down	0	0
IDI1	2674	856	38.1459	12.4681	-1.61328	Down	1.61845e-207	3.79061e-206	2039	885	29.8567	13.4736	-1.14792	Down	3.2319e-94	3.51188e-93
IFFO1	23	168	0.258115	1.92502	2.89879	Up	2.55478e-29	1.18214e-28	53	108	0.61052	1.29349	1.08316	Up	4.06244e-06	8.70582e-06
IFI35	761	357	18.5242	8.87287	-1.06194	Down	1.69918e-32	8.36994e-32	1530	716	38.2282	18.6004	-1.03931	Down	7.53254e-61	5.59008e-60
IFIT1	170	61	2.77933	1.01827	-1.44862	Down	9.24294e-13	2.73524e-12	2838	772	47.6259	13.4699	-1.82201	Down	4.32286e-258	1.29388e-256
IFITM10	303	801	2.49751	6.74123	1.43252	Up	7.95572e-55	5.55571e-54	189	830	1.59906	7.30125	2.19092	Up	4.8173e-102	5.66593e-101
IFT27	416	196	18.4379	8.86985	-1.05569	Down	2.55398e-18	9.0943e-18	508	235	23.1111	11.1158	-1.05598	Down	7.93388e-22	2.98575e-21
IGFBP1	519	4575	9.58924	86.3077	3.17	Up	0	0	62	1374	1.17584	27.093	4.52616	Up	0	0
IGFBP3	12878	65002	149.726	771.646	2.36561	Up	0	0	15338	173294	183.045	2150.24	3.55423	Up	0	0
IGSF8	548	1514	7.07986	19.9715	1.49615	Up	9.5265e-109	1.1916e-107	646	1445	8.56673	19.9235	1.21766	Up	5.34916e-77	4.84616e-76
IL11	155	449	2.01953	5.97319	1.56448	Up	1.23592e-35	6.45422e-35	44	152	0.58845	2.11357	1.84469	Up	2.9589e-16	9.53465e-16
IL15	283	850	3.48168	10.6773	1.6167	Up	4.48468e-69	3.75939e-68	202	394	2.55089	5.17312	1.02003	Up	4.4897e-17	1.48382e-16
IL18BP	19	60	0.377181	1.21616	1.689	Up	1.74202e-06	3.88638e-06	51	106	1.03921	2.24572	1.11169	Up	3.12912e-06	6.75163e-06
IL1RAP	85	327	0.525079	2.0625	1.97379	Up	7.23216e-36	3.79575e-35	1167	2865	7.39972	18.8879	1.35192	Up	3.76332e-177	7.62318e-176
IMPG1	9	55	0.0844666	0.527044	2.64147	Up	1.24737e-09	3.26926e-09	36	92	0.346804	0.921478	1.40983	Up	1.70903e-07	3.96133e-07
ING4	262	531	5.51148	11.4052	1.04918	Up	3.04178e-23	1.22795e-22	658	1358	14.208	30.4875	1.10152	Up	5.38394e-62	4.06326e-61
INHBA	0	20	0	0.287963	8.16974	Up	7.6554e-07	1.74481e-06	9	323	0.130271	4.86096	5.22166	Up	2.97154e-86	2.99693e-85
INSIG2	678	1412	8.02268	17.0595	1.08842	Up	1.43211e-62	1.10159e-61	2518	8788	30.5833	110.977	1.85945	Up	0	0
INSR	550	1251	1.86212	4.32458	1.21561	Up	4.48864e-66	3.61144e-65	1508	3638	5.24064	13.145	1.3267	Up	4.85448e-218	1.22381e-216
ITGA5	1413	4427	10.1565	32.4903	1.6776	Up	0	0	3686	11576	27.1954	88.8004	1.7072	Up	0	0
ITGAX	147	674	0.966267	4.52357	2.22697	Up	5.761e-84	5.70332e-83	8	61	0.053977	0.427922	2.98693	Up	6.26458e-12	1.75344e-11
ITGB3	58	652	0.363487	4.17206	3.52078	Up	3.98716e-131	6.0162e-130	88	566	0.566086	3.78557	2.74142	Up	9.83162e-91	1.03729e-89
JAK3	275	951	1.54789	5.4655	1.82005	Up	9.14748e-91	9.69331e-90	380	987	2.19548	5.92897	1.43324	Up	7.02336e-68	5.69697e-67
JAM3	289	119	2.52172	1.0602	-1.25007	Down	8.35942e-17	2.84278e-16	82	31	0.734433	0.288679	-1.34716	Down	3.25006e-06	7.00624e-06
JHDM1D	432	1529	1.44365	5.21706	1.85352	Up	2.07052e-148	3.54331e-147	1186	2472	4.06818	8.81616	1.11577	Up	1.25352e-113	1.65762e-112
JMJD5	112	45	1.35722	0.556784	-1.28547	Down	1.26479e-07	3.00289e-07	139	65	1.72896	0.840621	-1.04038	Down	7.44932e-07	1.66687e-06
JUB	2245	4439	16.2549	32.8168	1.01356	Up	1.22316e-171	2.39066e-170	10244	23601	76.1337	182.37	1.26026	Up	0	0
JUN	274	6696	2.51761	62.8197	4.64109	Up	0	0	6848	24076	64.5864	236.09	1.87003	Up	0	0
KCNF1	258	95	3.43449	1.29124	-1.41134	Down	5.86686e-18	2.06663e-17	107	31	1.46206	0.440411	-1.73108	Down	1.55882e-10	4.13181e-10
KCNH1	112	226	0.423776	0.873109	1.04286	Up	1.18756e-10	3.24721e-10	5	39	0.019419	0.157484	3.01967	Up	3.93142e-08	9.39485e-08
KCNK6	279	623	3.20372	7.30433	1.189	Up	1.15829e-32	5.71989e-32	174	390	2.05087	4.77936	1.22058	Up	4.44716e-22	1.68289e-21
KCTD11	369	1124	3.67333	11.4246	1.63699	Up	2.27212e-92	2.45201e-91	1476	5929	15.082	62.9896	2.06229	Up	0	0
KIAA0101	3278	1381	66.6703	28.6787	-1.21707	Down	1.89605e-166	3.59851e-165	2813	1124	58.7262	24.3974	-1.26728	Down	8.54746e-151	1.47322e-149
KIAA1524	1757	435	12.579	3.17985	-1.98399	Down	8.6951e-182	1.79831e-180	2944	1074	21.6347	8.20604	-1.39859	Down	3.23674e-183	6.7998e-182
KIAA1949	262	957	6.26813	23.3771	1.89899	Up	1.15928e-96	1.29974e-95	448	943	11.0015	24.077	1.12995	Up	2.39982e-45	1.43017e-44
KIAA1984	49	1050	0.870219	19.0398	4.4515	Up	2.54322e-250	7.39126e-249	69	309	1.25782	5.85659	2.21913	Up	1.17743e-39	6.38054e-39
KIF11	6166	1690	37.0743	10.3752	-1.83728	Down	0	0	5101	1869	31.4821	11.9931	-1.39232	Down	0	0
KIF15	1015	358	6.40948	2.30824	-1.47341	Down	3.23712e-70	2.74666e-69	2382	986	15.4396	6.64489	-1.21632	Down	3.9232e-120	5.50385e-119
KIF18A	1249	568	11.062	5.13644	-1.10677	Down	9.5043e-56	6.71428e-55	1806	841	16.4183	7.94918	-1.04643	Down	2.77702e-72	2.37544e-71
KIF18B	1920	584	22.0637	6.85221	-1.68703	Down	2.5995e-159	4.7658e-158	2109	595	24.8766	7.29705	-1.76941	Down	9.17376e-185	1.94436e-183
KIF20A	2189	1049	19.3426	9.46427	-1.03122	Down	4.65868e-86	4.72255e-85	6353	2755	57.6219	25.9804	-1.14919	Down	7.06284e-290	2.38785e-288
KIF23	4430	1863	36.7518	15.7808	-1.21964	Down	5.67634e-225	1.46159e-223	5387	1479	45.8734	13.0948	-1.80867	Down	0	0
KIF24	720	160	3.54064	0.803361	-2.13989	Down	3.59402e-83	3.52981e-82	1246	449	6.28935	2.3564	-1.41632	Down	4.07802e-80	3.82743e-79
KIF2C	2458	1002	26.032	10.8352	-1.26457	Down	6.04714e-133	9.22865e-132	11953	5490	129.94	62.0516	-1.0663	Down	0	0
KIF4A	3205	994	21.825	6.91122	-1.65897	Down	2.129e-258	6.39312e-257	9705	3202	67.8361	23.2703	-1.54356	Down	0	0
KIF9	212	91	1.93691	0.8489	-1.19009	Down	7.07892e-12	2.02665e-11	447	213	4.19198	2.07686	-1.01323	Down	3.18076e-18	1.0846e-17
KLF7	413	1137	7.72851	21.7244	1.49105	Up	1.00278e-81	9.67239e-81	743	1946	14.2716	38.8636	1.44527	Up	1.12942e-133	1.74334e-132
KLF8	15	61	0.0846635	0.351542	2.05388	Up	3.69164e-08	9.01981e-08	156	542	0.903792	3.26482	1.85294	Up	2.59842e-54	1.76736e-53
KLHL35	18	60	0.282825	0.962582	1.767	Up	8.01776e-07	1.82553e-06	51	113	0.822534	1.89486	1.20395	Up	2.87192e-07	6.57871e-07
KPNA2	17176	4500	261.96	70.0756	-1.90236	Down	0	0	25306	4286	396.164	69.762	-2.50558	Down	0	0
KRT4	641	243	9.15695	3.54438	-1.36933	Down	1.84452e-40	1.05039e-39	9958	1894	146.017	28.8753	-2.33823	Down	0	0
KRT80	1906	5971	15.0125	48.0195	1.67746	Up	0	0	9495	18623	76.7649	156.543	1.02804	Up	0	0
L1CAM	299	1248	1.81739	7.74522	2.09144	Up	2.71616e-142	4.42611e-141	10	77	0.0623902	0.499485	3.00105	Up	8.6702e-15	2.67588e-14
L3MBTL2	728	308	6.96672	3.00946	-1.21097	Down	4.45664e-38	2.4382e-37	1676	676	16.463	6.90395	-1.25373	Down	3.84664e-89	3.9854e-88
LAMB2P1	18	61	0.357793	1.23803	1.79085	Up	5.08912e-07	1.17117e-06	26	127	0.530482	2.69412	2.34444	Up	2.86846e-18	9.79906e-18
LAMB3	574	3063	4.05739	22.1067	2.44586	Up	0	0	22554	49416	163.643	372.784	1.18779	Up	0	0
LAP3	1680	771	24.5366	11.4974	-1.09362	Down	5.62944e-73	4.93048e-72	6940	2800	104.041	43.6433	-1.25332	Down	0	0
LARP4	450	185	8.2105	3.44644	-1.25236	Down	2.22308e-25	9.40385e-25	832	387	15.5819	7.53568	-1.04806	Down	2.55954e-34	1.25711e-33
LARS2	1043	310	7.61114	2.30977	-1.72036	Down	8.45282e-90	8.87002e-89	2387	1046	17.8795	8.14613	-1.13412	Down	6.71482e-108	8.35986e-107
LCMT2	321	151	3.44242	1.6534	-1.05799	Down	1.59602e-14	5.03607e-14	504	132	5.54789	1.51073	-1.87669	Down	3.4177e-49	2.15929e-48
LEPR	115	480	0.685947	2.92331	2.09144	Up	8.03856e-56	5.68603e-55	263	568	1.61023	3.61572	1.16702	Up	2.23546e-29	1.0031e-28
LGALS1	5895	12859	308.54	687.189	1.15525	Up	0	0	5098	12018	273.883	671.295	1.29339	Up	0	0
LGI4	4	140	0.0422172	1.50869	5.15932	Up	1.94142e-37	1.04773e-36	126	298	1.36502	3.3566	1.29808	Up	8.07824e-19	2.80934e-18
LIMS2	68	368	0.88674	4.89978	2.46613	Up	1.7123e-52	1.16012e-51	10	43	0.133852	0.598426	2.16053	Up	1.71108e-06	3.75304e-06
LIN52	386	130	6.58449	2.26423	-1.54005	Down	1.67198e-29	7.76018e-29	739	339	12.9395	6.17148	-1.0681	Down	1.41193e-31	6.5888e-31
LINC00202	38	302	0.319312	2.59108	3.02051	Up	1.2482e-53	8.58732e-53	13	66	0.112128	0.591875	2.40015	Up	2.18866e-10	5.7697e-10
LIPG	31	0	0.229494	0	-7.84231	Down	6.4861e-10	1.72101e-09	1457	521	11.0715	4.11625	-1.42745	Down	1.86145e-94	2.03196e-93
LMNB1	3989	1327	35.7736	12.151	-1.55782	Down	2.2819e-293	7.75846e-292	13490	5978	124.179	57.2149	-1.11796	Down	0	0
LMOD1	10	78	0.0773148	0.615742	2.99351	Up	9.06634e-15	2.88092e-14	37	171	0.293632	1.41095	2.26459	Up	3.6321e-23	1.41353e-22
LOC100128979	270	1092	2.32159	9.58707	2.04598	Up	2.72404e-121	3.78714e-120	147	621	1.29741	5.69859	2.13497	Up	2.22234e-74	1.95195e-73
LOC100129781	107	267	4.02672	10.2594	1.34926	Up	8.4444e-18	2.96117e-17	14	114	0.540796	4.57853	3.08173	Up	8.84116e-22	3.32344e-21
LOC100130872	30	78	0.183988	0.488432	1.40855	Up	1.74441e-06	3.89145e-06	44	99	0.276987	0.647974	1.22612	Up	1.11197e-06	2.46601e-06
LOC100131551	152	350	1.54318	3.62814	1.23332	Up	4.38146e-20	1.64112e-19	43	524	0.448106	5.67753	3.66335	Up	1.49813e-110	1.92321e-109
LOC100287558	9	54	0.164015	1.00479	2.615	Up	2.17866e-09	5.65555e-09	46	167	0.860473	3.24797	1.91633	Up	1.42063e-18	4.90169e-18
LOC100289097	210	429	4.41155	9.20176	1.06062	Up	2.16284e-19	7.94881e-19	63	126	1.35847	2.82486	1.05619	Up	1.06923e-06	2.37281e-06
LOC100505475	2	56	0.0854339	2.44247	4.83739	Up	3.45252e-15	1.11252e-14	13	56	0.57001	2.55295	2.16311	Up	4.26602e-08	1.01755e-07
LOC100505562	340	1309	10.63	41.7866	1.97489	Up	1.62188e-138	2.56538e-137	72	405	2.31061	13.5134	2.54805	Up	2.03862e-60	1.50422e-59
LOC100505783	106	300	1.86523	5.39002	1.53093	Up	1.25756e-23	5.12501e-23	219	561	3.95558	10.5352	1.41326	Up	1.53873e-38	8.17011e-38
LOC100505828	31	88	0.341398	0.989518	1.53527	Up	6.01604e-08	1.45301e-07	27	102	0.305212	1.19882	1.97373	Up	2.59552e-12	7.36603e-12
LOC100505994	588	1240	6.5795	14.167	1.10649	Up	1.30732e-56	9.34815e-56	1009	8625	11.589	102.998	3.15179	Up	0	0
LOC100506079	191	385	4.8777	10.0389	1.04132	Up	4.37904e-17	1.50294e-16	198	482	5.19022	13.1366	1.33973	Up	7.293e-31	3.3578e-30
LOC100506191	74	219	0.898866	2.71612	1.59537	Up	1.17152e-18	4.22105e-18	844	1816	10.5231	23.5415	1.16164	Up	1.78678e-89	1.86337e-88
LOC100506325	162	21	2.85884	0.378387	-2.9175	Down	8.854e-28	3.96461e-27	295	122	5.34362	2.29768	-1.21764	Down	2.47022e-16	7.98227e-16
LOC100506486	37	179	0.474224	2.34248	2.3044	Up	2.07842e-24	8.61634e-24	142	417	1.86814	5.70391	1.61035	Up	6.46842e-35	3.21573e-34
LOC100506494	4	31	0.0598746	0.47379	2.98423	Up	1.44405e-06	3.23674e-06	25	133	0.384115	2.12466	2.46762	Up	3.6789e-20	1.32821e-19
LOC100506548	1446	3215	11.4275	25.942	1.18279	Up	7.8151e-160	1.43672e-158	3102	8341	25.163	70.3483	1.48321	Up	0	0
LOC100506554	175	3096	1.77552	32.0722	4.17501	Up	0	0	6	96	0.0624851	1.03947	4.05619	Up	4.99062e-23	1.93524e-22
LOC100506662	19	85	0.75096	3.43023	2.1915	Up	1.13417e-11	3.22442e-11	216	533	8.76305	22.4825	1.3593	Up	1.10589e-34	5.46854e-34
LOC100506683	18	107	0.447749	2.71761	2.60158	Up	3.04602e-17	1.05159e-16	26	88	0.663856	2.33614	1.81518	Up	8.34644e-10	2.15054e-09
LOC100506696	41	135	1.6481	5.54084	1.7493	Up	1.54917e-13	4.72758e-13	51	200	2.10431	8.57994	2.02762	Up	1.55497e-23	6.11428e-23
LOC100506813	19	61	0.197541	0.647551	1.71285	Up	1.11905e-06	2.52708e-06	67	420	0.715017	4.66022	2.70435	Up	8.59724e-67	6.88831e-66
LOC100506874	4	58	0.0456241	0.675466	3.88802	Up	7.75898e-14	2.39027e-13	5	52	0.0585386	0.632982	3.4347	Up	1.3529e-11	3.73633e-11
LOC100506881	21	63	0.314803	0.964276	1.615	Up	2.06572e-06	4.58558e-06	35	94	0.53855	1.50384	1.4815	Up	4.11436e-08	9.82359e-08
LOC100506913	9	40	0.197169	0.894743	2.18204	Up	3.99202e-06	8.69591e-06	47	166	1.0569	3.88114	1.87664	Up	5.33122e-18	1.80809e-17
LOC100506990	108	322	1.03095	3.13842	1.60607	Up	5.88012e-27	2.58178e-26	128	247	1.25419	2.51632	1.00456	Up	5.25422e-11	1.41858e-10
LOC100507056	77	15	0.903808	0.17977	-2.32986	Down	3.73532e-11	1.04165e-10	197	90	2.37351	1.12741	-1.07401	Down	1.42254e-09	3.63058e-09
LOC100507071	16	64	0.952878	3.8917	2.03004	Up	2.16346e-08	5.34619e-08	17	68	1.03921	4.32196	2.05619	Up	4.76752e-09	1.18949e-08
LOC100507118	451	146	15.5947	5.15461	-1.59712	Down	5.69198e-36	2.99398e-35	247	98	8.76671	3.61644	-1.27747	Down	6.9809e-15	2.1591e-14
LOC100507156	24	83	0.16829	0.594245	1.82011	Up	2.9003e-09	7.47485e-09	15	95	0.107963	0.710925	2.71916	Up	2.48202e-16	8.01963e-16
LOC100507405	12	109	0.263457	2.44341	3.21326	Up	1.95346e-21	7.56528e-21	122	601	2.74933	14.0818	2.35668	Up	3.34904e-81	3.18078e-80
LOC100507452	517	189	5.617	2.09661	-1.42174	Down	8.70616e-35	4.4752e-34	1558	385	17.3748	4.46405	-1.96057	Down	3.37862e-157	6.05776e-156
LOC100507500	6	34	0.0650954	0.376634	2.53254	Up	3.58206e-06	7.82839e-06	457	1192	5.08925	13.8016	1.43931	Up	4.12756e-82	3.96414e-81
LOC100507507	66	147	1.70825	3.88477	1.18531	Up	8.6547e-09	2.18126e-08	93	203	2.47075	5.60734	1.18237	Up	1.12192e-11	3.11077e-11
LOC100507760	67	141	3.58629	7.70603	1.1035	Up	1.02802e-07	2.45277e-07	72	165	3.95586	9.42559	1.25259	Up	1.51054e-10	4.00607e-10
LOC100507959	5	148	0.0761818	2.30242	4.91756	Up	1.35533e-38	7.4761e-38	0	25	0	0.406514	8.66716	Up	1.78734e-08	4.34073e-08
LOC100652751	10352	4507	373.095	165.853	-1.16963	Down	0	0	11905	5223	440.416	200.895	-1.13242	Down	0	0
LOC100652805	4130	16601	245.01	1005.56	2.03709	Up	0	0	14916	41745	908.292	2642.97	1.54094	Up	0	0
LOC100652935	6325	23999	275.558	1067.55	1.95387	Up	0	0	68	648	3.04088	30.1288	3.30858	Up	7.78122e-125	1.13007e-123
LOC100652939	101674	46219	2665.32	1237.09	-1.10736	Down	0	0	229606	86809	6178.18	2428.61	-1.34705	Down	0	0
LOC100652965	27	103	1.41075	5.49497	1.96165	Up	3.28808e-12	9.53943e-12	37	110	1.98439	6.13386	1.6281	Up	1.97715e-10	5.22201e-10
LOC100652983	1516	391	48.0837	12.6624	-1.92499	Down	5.1944e-151	9.0092e-150	11499	4527	374.367	153.237	-1.28869	Down	0	0
LOC100653042	50	126	2.90443	7.47314	1.36346	Up	2.84416e-09	7.33582e-09	31	165	1.84838	10.2289	2.46832	Up	1.1367e-24	4.5934e-24
LOC100653056	34	95	0.288546	0.823193	1.51243	Up	2.54814e-08	6.27174e-08	172	808	1.49832	7.31817	2.28814	Up	8.55182e-105	1.03312e-103
LOC100653085	348	2141	1.38203	8.68155	2.65116	Up	0	0	137	654	0.558468	2.77186	2.31131	Up	3.39742e-86	3.42542e-85
LOC100653116	27	101	1.41075	5.38827	1.93336	Up	8.50112e-12	2.42717e-11	37	103	1.98439	5.74352	1.53324	Up	3.80352e-09	9.53535e-09
LOC100653131	1686	440	53.4756	14.2493	-1.90799	Down	9.12954e-166	1.72194e-164	13100	4993	426.489	169.011	-1.3354	Down	0	0
LOC100653167	6317	23923	275.209	1064.17	1.95112	Up	0	0	68	641	3.04088	29.8033	3.29291	Up	5.6794e-123	8.12806e-122
LOC100653240	102163	46471	2685.02	1247.03	-1.10643	Down	0	0	230479	87127	6217.62	2443.77	-1.34725	Down	0	0
LOC100653302	4130	16612	245.01	1006.23	2.03805	Up	0	0	14929	41758	909.083	2643.8	1.54013	Up	0	0
LOC100653313	10932	4750	393.999	174.796	-1.17252	Down	0	0	12073	5299	446.631	203.818	-1.1318	Down	0	0
LOC143666	76	229	1.12174	3.45109	1.62131	Up	7.29798e-20	2.71286e-19	171	509	2.59068	8.01773	1.62986	Up	5.77148e-43	3.3062e-42
LOC148696	29	89	0.209727	0.657186	1.64779	Up	9.69064e-09	2.43501e-08	15	120	0.111349	0.926173	3.05619	Up	1.11174e-22	4.2665e-22
LOC154761	17	201	0.202173	2.44068	3.59362	Up	3.39346e-42	1.99011e-41	439	2509	5.35891	31.8441	2.57101	Up	0	0
LOC155060	476	1061	4.62882	10.5347	1.18643	Up	3.00284e-54	2.08477e-53	304	713	3.03442	7.39958	1.28602	Up	3.2952e-42	1.86211e-41
LOC284454	467	1395	8.07399	24.6256	1.60881	Up	2.06422e-111	2.6423e-110	329	692	5.83856	12.7683	1.12888	Up	1.11783e-33	5.41616e-33
LOC388630	38	119	0.165812	0.530176	1.67693	Up	1.75681e-11	4.95956e-11	90	285	0.4031	1.32718	1.71916	Up	1.35113e-26	5.70348e-26
LOC399715	22	283	0.219077	2.87741	3.71526	Up	2.12562e-60	1.59431e-59	22	228	0.224872	2.42305	3.42965	Up	2.20396e-46	1.33682e-45
LOC440993	116	284	3.13463	7.8359	1.3218	Up	2.67704e-18	9.52641e-18	71	149	1.96936	4.29704	1.12561	Up	2.2871e-08	5.53073e-08
LOC653160	47	140	0.75197	2.28703	1.60473	Up	1.53167e-12	4.49995e-12	70	148	1.14958	2.52708	1.13636	Up	1.99271e-08	4.83002e-08
LOC692247	488	3263	5.24434	35.8038	2.77128	Up	0	0	608	1899	6.70676	21.7796	1.69929	Up	7.59772e-165	1.42817e-163
LOC90784	1659	362	13.929	3.10331	-2.16622	Down	3.71444e-192	8.00929e-191	942	363	8.11829	3.25264	-1.31957	Down	5.99134e-55	4.10268e-54
LOX	54	218	0.319919	1.3187	2.04333	Up	1.71263e-25	7.27499e-25	106	320	0.644601	2.02326	1.6502	Up	4.40396e-28	1.91593e-27
LOXL2	3379	48376	27.2012	397.623	3.86966	Up	0	0	2036	13719	16.8235	117.863	2.80856	Up	0	0
LPP-AS2	177	51	1.87391	0.5513	-1.76514	Down	4.20738e-17	1.44462e-16	137	47	1.4888	0.531041	-1.48725	Down	8.16856e-11	2.18809e-10
LRP1	4514	27142	9.28869	57.0264	2.61808	Up	0	0	3718	10712	7.85309	23.5243	1.58282	Up	0	0
LRR1	689	187	10.7543	2.9802	-1.85143	Down	3.78744e-66	3.05021e-65	1122	256	17.976	4.26439	-2.07566	Down	2.146e-122	3.05814e-121
LSAMP	74	320	0.239464	1.0573	2.14251	Up	6.82032e-39	3.78464e-38	0	22	0	0.0759775	6.2475	Up	1.51676e-07	3.5257e-07
LSG1	2230	701	19.0571	6.11661	-1.63952	Down	2.032e-177	4.11099e-176	3960	1865	34.7364	17.0092	-1.03013	Down	2.60842e-152	4.5427e-151
LTV1	1679	532	28.0633	9.07908	-1.62807	Down	9.71716e-133	1.47958e-131	1703	668	29.2174	11.9157	-1.29397	Down	5.11734e-95	5.6247e-94
MACROD2	7	76	0.0441488	0.489413	3.47061	Up	2.46302e-16	8.24758e-16	93	867	0.602063	5.83571	3.27692	Up	5.70038e-165	1.07273e-163
MAF	5	82	0.0222671	0.372864	4.06566	Up	1.18702e-19	4.38905e-19	109	1030	0.498264	4.89538	3.29644	Up	1.01715e-196	2.32076e-195
MAFB	0	43	0	0.398635	8.63892	Up	7.17394e-14	2.21371e-13	73	351	0.680341	3.40116	2.32169	Up	2.71522e-47	1.66783e-46
MANSC1	716	324	9.56042	4.41723	-1.11393	Down	5.20812e-33	2.59606e-32	1437	239	19.6951	3.40577	-2.53179	Down	1.78344e-198	4.11128e-197
MAPK8IP3	2229	5347	12.0936	29.6209	1.29237	Up	8e-304	2.83839e-302	3293	9561	18.339	55.3609	1.59395	Up	0	0
MARCH4	305	706	2.09462	4.95054	1.24089	Up	3.03832e-39	1.69612e-38	62	186	0.437055	1.36324	1.64115	Up	7.72384e-17	2.53487e-16
MARS2	546	235	5.39853	2.37243	-1.1862	Down	4.33248e-28	1.9528e-27	1117	304	11.3364	3.20783	-1.82129	Down	1.07419e-102	1.26878e-101
MAST1	60	212	0.373048	1.34583	1.85107	Up	5.79988e-22	2.27383e-21	219	452	1.39764	2.99921	1.10158	Up	9.58528e-22	3.60033e-21
MBNL2	816	2272	5.29008	15.0391	1.50736	Up	5.21346e-164	9.7452e-163	2623	6596	17.4546	45.6359	1.38657	Up	0	0
MCM10	1759	161	11.8259	1.10519	-3.41959	Down	0	0	738	333	5.09289	2.38929	-1.09191	Down	1.26469e-32	6.01346e-32
MCOLN1	402	135	5.82137	1.99606	-1.5442	Down	8.95352e-31	4.25728e-30	851	359	12.6493	5.54814	-1.18898	Down	1.40056e-42	7.95896e-42
MED27	628	185	13.7188	4.1264	-1.7332	Down	2.50208e-55	1.75719e-54	1393	596	31.2354	13.895	-1.16862	Down	8.91788e-67	7.14179e-66
MELK	3010	674	36.9128	8.43942	-2.12891	Down	0	0	4254	1896	53.5485	24.8144	-1.10967	Down	3.01204e-184	6.36377e-183
METRNL	46	248	1.04663	5.7614	2.46067	Up	8.3331e-36	4.36877e-35	391	828	9.13167	20.1057	1.13865	Up	1.67969e-40	9.22502e-40
METTL7B	591	237	11.8396	4.84774	-1.28824	Down	3.1439e-34	1.59811e-33	786	237	16.1626	5.06701	-1.67345	Down	7.02032e-65	5.48923e-64
MFSD1	1339	535	17.2628	7.04248	-1.29351	Down	7.74288e-76	6.99034e-75	3589	1602	47.4944	22.0418	-1.10752	Down	2.8064e-155	4.97042e-154
MIR210HG	114	1142	1.51822	15.5288	3.35449	Up	7.80884e-219	1.95642e-217	778	2444	10.6353	34.7365	1.70759	Up	4.89362e-213	1.20814e-211
MKI67	23338	7148	57.2315	17.8977	-1.67703	Down	0	0	37847	11135	95.2668	29.1418	-1.70889	Down	0	0
MLF1IP	1063	217	12.7655	2.66076	-2.26234	Down	1.40391e-130	2.106e-129	2577	1195	31.7656	15.3153	-1.05249	Down	2.68218e-103	3.19177e-102
MMACHC	109	47	1.16647	0.513556	-1.18356	Down	1.03547e-06	2.3431e-06	1401	524	15.3895	5.98459	-1.36263	Down	7.68104e-85	7.61787e-84
MMP7	1748	5071	46.7415	138.451	1.5666	Up	0	0	152	485	4.17199	13.8407	1.73011	Up	1.65866e-44	9.73543e-44
MPP2	417	202	2.89885	1.43378	-1.01566	Down	2.5097e-17	8.69305e-17	1207	448	8.61262	3.3237	-1.37366	Down	3.13244e-74	2.74627e-73
MPV17L2	287	69	6.47244	1.58883	-2.02635	Down	6.02624e-32	2.9377e-31	814	238	18.843	5.72819	-1.71787	Down	1.35755e-69	1.12717e-68
MRPL52	506	247	13.8196	6.88785	-1.00459	Down	2.35e-20	8.87e-20	78	22	2.32099	0.680638	-1.76978	Down	3.06e-08	7.35e-08
MRPS11	1514	645	30.9364	13.4569	-1.20096	Down	2.55576e-76	2.32242e-75	1358	440	28.4828	9.59513	-1.56972	Down	3.36522e-101	3.92214e-100
MST1	142	462	1.85488	6.16184	1.73204	Up	4.18898e-42	2.45234e-41	167	402	2.23914	5.60411	1.32354	Up	1.48309e-25	6.11375e-25
MST1P9	54	112	0.376757	0.79786	1.0825	Up	3.06512e-06	6.7321e-06	66	207	0.472661	1.54132	1.70529	Up	1.57704e-19	5.58796e-19
MT1X	457	5730	29.9499	383.42	3.6783	Up	0	0	781	3988	52.5374	278.926	2.40846	Up	0	0
MTMR11	764	3165	8.1391	34.4269	2.0806	Up	0	0	1041	2425	11.3834	27.5708	1.27621	Up	1.37905e-137	2.18005e-136
MUDENG	1282	617	12.6431	6.21285	-1.02502	Down	1.15955e-50	7.68784e-50	2555	952	25.8639	10.0197	-1.3681	Down	4.35494e-154	7.67237e-153
MUTYH	44	10	0.708406	0.164389	-2.10747	Down	2.9688e-06	6.5257e-06	149	58	2.46238	0.99658	-1.305	Down	8.2992e-10	2.13853e-09
MXD1	141	286	0.768131	1.59083	1.05036	Up	3.0808e-13	9.29133e-13	824	5919	4.60768	34.4127	2.90083	Up	0	0
MXD3	1752	850	20.186	9.99948	-1.01343	Down	2.41e-67	1.97e-66	651	303	13.8198	6.68776	-1.04715	Down	3.58e-27	1.53e-26
MXI1	591	1596	5.22375	14.4036	1.46327	Up	7.30726e-111	9.31794e-110	1466	6784	13.3005	63.9934	2.26644	Up	0	0
MYO15A	9	81	0.0232433	0.21359	3.19996	Up	3.29128e-16	1.09705e-15	54	158	0.143149	0.435478	1.60509	Up	4.1213e-14	1.24583e-13
N4BP2L1	66	267	0.663478	2.74054	2.04634	Up	6.22532e-31	2.97275e-30	136	336	1.40333	3.60476	1.36105	Up	1.69781e-22	6.48951e-22
N4BP3	53	151	0.271513	0.789831	1.54052	Up	1.00089e-12	2.95615e-12	27	154	0.141977	0.841958	2.56809	Up	3.96108e-24	1.58154e-23
NCAPD3	2877	859	15.5873	4.75189	-1.7138	Down	4.95712e-243	1.39341e-241	7093	3273	39.4458	18.9248	-1.05959	Down	6.7795e-284	2.24436e-282
NCAPG2	4091	1448	31.7656	11.4799	-1.46836	Down	8.11044e-276	2.59394e-274	9680	4354	77.151	36.0803	-1.09647	Down	0	0
NCAPH	2530	504	17.263	3.51129	-2.29761	Down	0	0	4419	1375	30.9498	10.0127	-1.6281	Down	0	0
NCOA5	1453	469	13.8874	4.57688	-1.60134	Down	1.86462e-112	2.40429e-111	2338	785	22.9371	8.00717	-1.51832	Down	1.03435e-164	1.94103e-163
NDC80	574	167	7.96968	2.36748	-1.75117	Down	1.98336e-51	1.32682e-50	1958	694	27.9049	10.2835	-1.44018	Down	5.89096e-128	8.7262e-127
NDOR1	1650	571	10.3766	3.66648	-1.50087	Down	4.40568e-116	5.8664e-115	2383	883	15.3828	5.92635	-1.3761	Down	4.1027e-145	6.81803e-144
NDRG1	4370	40605	38.0771	361.246	3.24599	Up	0	0	11241	194004	100.537	1804.04	4.16544	Up	0	0
NDUFAF4	439	176	5.5846	2.28603	-1.28861	Down	7.49154e-26	3.20962e-25	622	287	8.12188	3.8964	-1.05967	Down	1.64024e-26	6.90213e-26
NDUFS6	1790	623	99.0987	35.2164	-1.49262	Down	9.20946e-125	1.30922e-123	4949	1797	281.236	106.174	-1.40535	Down	0	0
NEK2	1945	740	27.6051	10.7237	-1.36414	Down	1.76968e-118	2.40334e-117	5187	2129	75.5657	32.2478	-1.22853	Down	2.54888e-263	7.8398e-262
NEK6	70	171	0.811703	2.02459	1.31861	Up	1.47e-11	4.17e-11	91	188	1.03837	2.23041	1.10299	Up	6.46e-10	1.67e-09
NIP7	1714	741	22.5815	9.96785	-1.17979	Down	8.22972e-84	8.13768e-83	3073	1236	41.5569	17.3786	-1.25778	Down	1.19061e-162	2.19482e-161
NIPA2	183	62	1.91105	0.66108	-1.53147	Down	1.14e-14	3.6e-14	604	223	5.84723	2.24457	-1.38131	Down	2.57e-38	1.36e-37
NLRC5	371	130	1.66797	0.596758	-1.48287	Down	5.79764e-27	2.54624e-26	938	352	4.32867	1.68892	-1.35782	Down	4.26242e-57	3.00248e-56
NOL12	1422	505	15.357	5.56852	-1.46353	Down	1.10562e-96	1.24e-95	1557	648	17.2597	7.46854	-1.20851	Down	2.151e-78	1.98316e-77
NOL3	1065	2354	17.3286	39.1076	1.1743	Up	3.09896e-116	4.13137e-115	1943	5231	32.4508	90.8348	1.48499	Up	0	0
NOL6	3154	1383	19.7621	8.84781	-1.15935	Down	1.77328e-148	3.03931e-147	5721	2432	36.7945	16.2626	-1.17793	Down	1.14681e-271	3.63443e-270
NOP2	4700	1284	52.8225	14.7342	-1.84198	Down	0	0	4083	1376	47.102	16.5042	-1.51296	Down	1.17969e-284	3.92481e-283
NQO1	67017	26770	790.259	322.31	-1.29387	Down	0	0	7214	2445	87.3171	30.7693	-1.50477	Down	0	0
NR6A1	52	108	0.831533	1.76336	1.08448	Up	4.46338e-06	9.69929e-06	449	1393	7.36989	23.7729	1.6896	Up	1.80551e-120	2.54256e-119
NSMCE4A	2461	973	53.1555	21.4581	-1.3087	Down	2.75564e-140	4.42358e-139	1596	766	35.3841	17.6571	-1.00285	Down	6.93734e-60	5.06288e-59
NUDT1	241	67	9.0584	2.57129	-1.81676	Down	1.30678e-23	5.32363e-23	264	71	10.1854	2.84805	-1.83845	Down	7.67252e-26	3.18051e-25
NUF2	1318	512	20.3238	8.06124	-1.3341	Down	3.08676e-78	2.8713e-77	2672	1074	42.2927	17.6746	-1.25873	Down	7.52054e-142	1.2278e-140
NUSAP1	4340	1478	54.6209	18.9926	-1.52401	Down	0	0	5956	2771	76.9418	37.2186	-1.04774	Down	2.0271e-234	5.42993e-233
OAS1	1365	476	25.0243	8.90999	-1.48983	Down	2.50196e-95	2.77901e-94	3187	625	59.9721	12.2282	-2.29408	Down	0	0
OAS3	4050	1378	18.6904	6.49315	-1.52531	Down	8.30914e-289	2.78265e-287	16309	3546	77.2557	17.4645	-2.14521	Down	0	0
OBFC2A	420	1295	3.33206	10.49	1.65453	Up	9.53522e-108	1.18207e-106	1964	4546	15.9935	38.4899	1.267	Up	2.70518e-253	7.95432e-252
OBSCN	2910	9128	3.71419	11.8957	1.67932	Up	0	0	577	1193	0.755937	1.62505	1.10414	Up	6.95436e-55	4.7553e-54
ODC1	3851	1329	57.2809	20.1838	-1.50486	Down	2.4506e-269	7.64029e-268	8526	3744	130.173	59.4328	-1.1311	Down	0	0
ODF3B	91	296	2.87736	9.55623	1.73169	Up	1.50824e-27	6.71574e-27	22	77	0.714027	2.59835	1.86355	Up	5.17194e-09	1.28828e-08
OIP5	463	104	11.3696	2.60758	-2.12439	Down	1.29498e-53	8.90555e-53	713	259	17.9718	6.7876	-1.40476	Down	4.80158e-46	2.89299e-45
OPA1	75	25	0.359311	0.12229	-1.55493	Down	6.3565e-07	1.45591e-06	202	61	0.993343	0.311884	-1.67128	Down	8.12016e-18	2.74088e-17
OPA3	127	59	1.98532	0.941715	-1.07601	Down	1.02352e-06	2.31747e-06	66	16	1.05903	0.266932	-1.9882	Down	3.73428e-08	8.93461e-08
OPTN	2178	4585	18.5713	39.9177	1.10395	Up	1.7662e-203	4.02934e-202	806	1812	7.05437	16.4891	1.22492	Up	5.69704e-97	6.36662e-96
ORC6	1042	232	18.7663	4.26619	-2.13712	Down	2.28618e-119	3.12638e-118	1698	816	31.3896	15.6839	-1.001	Down	2.07326e-63	1.59496e-62
OSGEP	613	248	11.4502	4.72982	-1.27551	Down	6.33608e-35	3.26444e-34	1327	629	25.4426	12.5388	-1.02084	Down	1.58521e-51	1.03379e-50
OSMR	5356	10504	29.5667	59.2051	1.00175	Up	0	0	9965	20740	56.4649	122.187	1.11367	Up	0	0
OSTM1	1589	714	10.9102	5.00551	-1.12409	Down	3.56228e-72	3.09404e-71	946	400	6.66713	2.93105	-1.18565	Down	6.10934e-47	3.7314e-46
P4HA1	1358	9395	14.1046	99.6322	2.82045	Up	0	0	3286	16051	35.0322	177.917	2.34445	Up	0	0
P4HA2	1543	6642	18.2863	80.3713	2.13592	Up	0	0	2252	4701	27.3948	59.4573	1.11795	Up	5.81724e-215	1.44794e-213
PAG1	16	155	0.0456113	0.451155	3.30616	Up	1.1682e-30	5.54125e-30	8722	21171	25.5216	64.4093	1.33555	Up	0	0
PAK1IP1	652	211	13.2345	4.37305	-1.59759	Down	2.80058e-51	1.86978e-50	1129	514	23.523	11.1347	-1.07901	Down	4.11908e-48	2.56076e-47
PASK	1377	411	9.3231	2.84125	-1.71428	Down	2.1944e-117	2.95017e-116	1701	646	11.8214	4.66781	-1.34058	Down	3.9759e-100	4.57324e-99
PBK	3629	716	58.612	11.8074	-2.3115	Down	0	0	2102	728	34.8475	12.5483	-1.47356	Down	6.14194e-142	1.00371e-140
PCDHAC1	284	78	1.59096	0.446146	-1.83431	Down	6.8229e-28	3.06663e-27	330	142	1.89755	0.848952	-1.16038	Down	7.07116e-17	2.32204e-16
PCDHAC2	806	361	4.09553	1.87294	-1.12875	Down	1.04393e-37	5.67046e-37	376	138	1.96111	0.748357	-1.38987	Down	1.12322e-24	4.54005e-24
PCDHGC3	245	55	1.59	0.364448	-2.12524	Down	3.89936e-29	1.79907e-28	836	386	5.56898	2.67345	-1.05871	Down	5.07374e-35	2.52802e-34
PCNA	13755	2137	311.348	49.3892	-2.65626	Down	0	0	10538	4856	244.84	117.306	-1.06157	Down	0	0
PCNA-AS1	2576	412	205.75	33.5995	-2.61438	Down	0	0	1687	798	138.308	68.0222	-1.02381	Down	2.52716e-65	1.98436e-64
PCSK7	879	346	7.70935	3.09847	-1.31506	Down	1.18257e-51	7.93336e-51	2639	1205	23.7579	11.279	-1.07477	Down	2.42438e-109	3.06981e-108
PCSK9	2746	778	22.5736	6.53011	-1.78945	Down	2.26726e-246	6.45455e-245	328	91	2.76766	0.798353	-1.79357	Down	1.00242e-30	4.60067e-30
PCYT2	110	30	1.03332	0.287743	-1.84443	Down	9.1919e-12	2.62126e-11	430	170	4.14619	1.70429	-1.28261	Down	6.1949e-25	2.51799e-24
PDCD2	488	213	7.6325	3.40148	-1.16599	Down	1.22743e-24	5.11449e-24	949	429	15.2353	7.16075	-1.08924	Down	2.57294e-41	1.43216e-40
PDE12	1216	561	9.34026	4.39977	-1.08603	Down	9.75318e-53	6.63081e-52	1229	392	9.68983	3.21341	-1.59237	Down	1.18576e-93	1.28306e-92
PDGFB	165	1870	1.49151	17.2593	3.53254	Up	0	0	560	4245	5.19598	40.9518	2.97846	Up	0	0
PDK1	346	1865	2.31908	12.7632	2.46037	Up	3.77842e-258	1.13359e-256	2953	6381	20.3161	45.6438	1.16779	Up	0	0
PDLIM2	329	1555	2.18982	10.5678	2.27079	Up	6.16638e-196	1.35498e-194	388	781	2.65083	5.54776	1.06546	Up	1.45869e-34	7.19182e-34
PDSS1	300	66	5.48019	1.231	-2.15439	Down	6.5079e-36	3.41938e-35	686	288	12.8628	5.61463	-1.19595	Down	5.89266e-35	2.93255e-34
PDZK1	170	548	2.26599	7.45814	1.71868	Up	4.13708e-49	2.68693e-48	100	1727	1.36819	24.5671	4.16639	Up	0	0
PDZK1IP1	112	595	3.84242	20.8423	2.43943	Up	8.56458e-83	8.37465e-82	2280	14966	80.2899	547.958	2.77078	Up	0	0
PDZK1P1	89	284	0.78036	2.54252	1.70405	Up	6.16424e-26	2.64435e-25	90	620	0.810002	5.80164	2.84046	Up	5.3009e-103	6.28562e-102
PEAR1	45	197	0.283638	1.26783	2.16023	Up	8.85358e-25	3.69603e-24	48	106	0.310551	0.713038	1.19915	Up	7.29246e-07	1.63308e-06
PER1	313	809	2.03518	5.37092	1.40001	Up	1.58032e-53	1.08566e-52	1160	2843	7.74204	19.7283	1.34948	Up	2.52594e-175	5.05233e-174
PFKFB2	1533	252	6.64757	1.11574	-2.57483	Down	3.79386e-218	9.46257e-217	2957	1017	13.1617	4.70648	-1.48362	Down	7.18374e-201	1.67803e-199
PFKFB4	201	623	1.75987	5.56948	1.66207	Up	4.26502e-53	2.91564e-52	1623	7712	14.5862	72.0619	2.30463	Up	0	0
PFKP	10680	24716	117.786	278.319	1.24057	Up	0	0	5080	11255	57.5077	132.472	1.20386	Up	0	0
PGK1	27135	105183	341.227	1350.52	1.98471	Up	0	0	73529	201361	949.096	2702.36	1.50959	Up	0	0
PGP	1814	489	17.7413	4.88314	-1.86123	Down	2.19934e-172	4.31882e-171	2448	804	24.5753	8.39187	-1.55014	Down	1.22241e-177	2.48371e-176
PHACTR2	1601	430	5.09271	1.39659	-1.86653	Down	5.93486e-153	1.04288e-151	2545	1007	8.30968	3.41855	-1.28141	Down	5.82604e-139	9.28913e-138
PHLDB2	1983	5434	9.89911	27.6971	1.48437	Up	0	0	2586	9073	13.2508	48.3369	1.86705	Up	0	0
PIF1	698	274	8.05122	3.227	-1.31902	Down	1.48679e-41	8.62249e-41	1052	218	12.4555	2.6836	-2.21454	Down	1.56761e-124	2.26581e-123
PIGW	1001	233	13.6148	3.23576	-2.073	Down	2.00258e-110	2.54198e-109	927	371	12.9419	5.38526	-1.26496	Down	8.79948e-51	5.67431e-50
PIGZ	125	288	1.40898	3.31459	1.23418	Up	8.2069e-17	2.79148e-16	146	357	1.68923	4.29456	1.34615	Up	1.96447e-23	7.69637e-23
PIK3R3	302	25	1.62701	0.13752	-3.56451	Down	1.40897e-60	1.05869e-59	10780	1306	59.613	7.50898	-2.98894	Down	0	0
PIM1	1087	3093	12.1189	35.2092	1.53869	Up	2.37146e-229	6.29539e-228	2352	7957	26.916	94.6755	1.81453	Up	0	0
PINX1	316	81	9.25689	2.42273	-1.93389	Down	5.06574e-33	2.52584e-32	654	271	19.665	8.47231	-1.21481	Down	3.3868e-34	1.65903e-33
PIR	2683	1005	53.3656	20.4102	-1.38662	Down	9.54334e-167	1.81535e-165	562	256	11.474	5.43419	-1.07823	Down	9.415e-25	3.81153e-24
PIR-FIGF	1353	526	16.0719	6.37964	-1.33299	Down	3.63566e-80	3.44029e-79	262	118	3.19454	1.49591	-1.09459	Down	1.31309e-12	3.76749e-12
PIWIL2	5	32	0.0383672	0.250716	2.70811	Up	3.163e-06	6.93751e-06	5	38	0.0393821	0.311192	2.98219	Up	7.15028e-08	1.68828e-07
PIWIL4	6	92	0.0572572	0.896413	3.96864	Up	1.51547e-21	5.88679e-21	61	216	0.597513	2.19982	1.88034	Up	4.96958e-23	1.92731e-22
PKD1L2	375	2207	1.5086	9.06538	2.58716	Up	0	0	116	618	0.479003	2.65329	2.46967	Up	4.05834e-88	4.16086e-87
PKMYT1	1316	349	18.1406	4.91204	-1.88482	Down	1.02129e-127	1.49446e-126	1492	649	21.1107	9.54759	-1.14476	Down	3.86686e-69	3.19319e-68
PLA2G4A	7267	2165	75.8111	23.0609	-1.71696	Down	0	0	860	231	9.20904	2.57184	-1.84025	Down	1.3609e-80	1.28486e-79
PLAUR	889	5982	17.3671	119.32	2.78041	Up	0	0	1621	3609	32.5047	75.243	1.21091	Up	8.68928e-188	1.8762e-186
PLEKHG5	218	575	1.28064	3.4489	1.42927	Up	1.04143e-39	5.8538e-39	493	1012	2.97274	6.34462	1.09374	Up	3.88674e-46	2.34644e-45
PLIN4	79	169	0.381393	0.833056	1.12713	Up	3.04098e-09	7.82957e-09	94	221	0.465814	1.13866	1.28951	Up	3.28948e-14	9.97173e-14
PLK1	4839	1445	67.3393	20.5316	-1.7136	Down	0	0	5409	1689	77.2625	25.084	-1.623	Down	0	0
PLOD2	4982	20318	37.525	156.257	2.058	Up	0	0	11377	37479	87.9596	301.272	1.77615	Up	0	0
PLSCR4	562	1560	5.01366	14.2097	1.50294	Up	9.7789e-113	1.26385e-111	140	376	1.28199	3.57982	1.4815	Up	3.49604e-28	1.52452e-27
PLXNA3	758	4936	3.43759	22.8561	2.73311	Up	0	0	4190	9455	19.5046	45.7616	1.23032	Up	0	0
PLXNC1	186	26	0.776581	0.110838	-2.80868	Down	1.62757e-30	7.69836e-30	541	253	2.31851	1.12732	-1.0403	Down	1.2697e-22	4.86487e-22
PMCH	98	8	3.97059	0.330949	-3.58467	Down	1.1205e-20	4.26043e-20	104	8	4.32515	0.345918	-3.64425	Down	6.91596e-22	2.6062e-21
PNCK	16	74	0.259922	1.22743	2.23949	Up	1.42032e-10	3.87224e-10	135	761	2.2511	13.1936	2.55113	Up	3.64786e-112	4.76347e-111
PNO1	2191	580	33.7009	9.10897	-1.88743	Down	9.70582e-212	2.32536e-210	2101	857	33.1714	14.0681	-1.23752	Down	4.64048e-109	5.86255e-108
PNPT1	3180	789	21.3001	5.39601	-1.98089	Down	0	0	3687	1407	25.3493	10.0578	-1.33363	Down	4.64388e-213	1.14733e-211
POC1A	557	271	7.47969	3.71569	-1.00935	Down	2.06536e-22	8.2001e-22	1037	421	14.2937	6.03344	-1.24433	Down	3.28858e-55	2.2584e-54
POC1B-GALNT4	2920	1325	16.2627	7.53472	-1.10994	Down	1.9187e-128	2.82622e-127	2388	975	13.6516	5.7952	-1.23614	Down	1.7543e-123	2.52038e-122
POLA2	1486	272	18.1292	3.38821	-2.41972	Down	5.54298e-197	1.22363e-195	3156	1236	39.5217	16.0928	-1.29623	Down	6.61388e-175	1.31737e-173
POLE2	599	80	9.872	1.3462	-2.87445	Down	4.39498e-97	4.95076e-96	1174	426	19.8603	7.49277	-1.40631	Down	8.32964e-75	7.36461e-74
POLQ	2001	431	6.98443	1.53604	-2.18493	Down	7.355e-234	1.98401e-232	3575	1680	12.8085	6.25817	-1.03329	Down	2.2309e-138	3.54514e-137
POLR3B	415	124	2.96976	0.906016	-1.71274	Down	1.52957e-36	8.13256e-36	1864	849	13.6917	6.48387	-1.07837	Down	3.3822e-78	3.11142e-77
POLR3K	756	249	28.1397	9.46321	-1.5722	Down	7.30106e-58	5.31162e-57	1137	482	43.4407	19.1469	-1.18193	Down	8.51332e-56	5.89613e-55
POP1	714	159	4.59965	1.04584	-2.13686	Down	2.39238e-82	2.32504e-81	1485	471	9.81955	3.23819	-1.60047	Down	1.36952e-113	1.80743e-112
PPARGC1B	557	119	1.6053	0.350179	-2.19668	Down	7.58398e-67	6.15671e-66	547	178	1.61818	0.547489	-1.56347	Down	1.41455e-41	7.90136e-41
PPFIA4	60	571	0.364045	3.53738	3.28049	Up	4.30424e-108	5.36377e-107	1033	4022	6.43343	26.0435	2.01727	Up	0	0
PPIL1	1528	422	26.78	7.55163	-1.82629	Down	7.68666e-142	1.2465e-140	2749	1131	49.4539	21.1545	-1.22512	Down	6.71686e-140	1.07971e-138
PPM1N	140	328	2.49936	5.97884	1.2583	Up	1.78968e-19	6.59116e-19	28	155	0.513096	2.95316	2.52496	Up	7.677e-24	3.0441e-23
PPP1R13L	548	1969	5.3836	19.7506	1.87525	Up	1.41376e-193	3.06624e-192	1348	3052	13.5932	31.9986	1.23513	Up	4.13904e-164	7.73679e-163
PPP1R3C	514	3127	5.95797	37.0088	2.63497	Up	0	0	191	732	2.27252	9.05525	1.99446	Up	4.04274e-80	3.79538e-79
PPYR1	6700	13264	105.058	212.36	1.01532	Up	0	0	6	50	0.0965708	0.83672	3.11509	Up	2.32652e-10	6.12538e-10
PRC1	8847	3278	86.7469	32.8177	-1.40234	Down	0	0	7890	3159	79.4097	33.0569	-1.26437	Down	0	0
PRKCH	573	174	4.98988	1.54713	-1.68941	Down	6.70658e-49	4.33219e-48	2783	506	24.8764	4.70262	-2.40324	Down	0	0
PRLR	27	0	0.0700424	0	-6.13016	Down	9.95668e-09	2.50035e-08	209	72	0.556522	0.199335	-1.48124	Down	1.13356e-15	3.59277e-15
PRRT2	151	552	1.77716	6.63332	1.90016	Up	1.50863e-56	1.07692e-55	153	318	1.84833	3.99422	1.11169	Up	5.8017e-16	1.8552e-15
PRSS53	78	298	1.17965	4.60166	1.9638	Up	1.28207e-32	6.32464e-32	152	354	2.3596	5.71366	1.27587	Up	1.59479e-21	5.95404e-21
PSG5	11	68	0.202144	1.27591	2.65807	Up	1.11164e-11	3.16171e-11	27	83	0.509297	1.6278	1.67634	Up	1.73337e-08	4.21182e-08
PSMD1	7636	2105	70.3521	19.8018	-1.82896	Down	0	0	10153	3831	96.0161	37.6684	-1.34992	Down	0	0
PSMD6	2224	842	52.1497	20.1591	-1.37123	Down	2.95718e-136	4.60125e-135	3335	1589	80.2697	39.7645	-1.01338	Down	3.25494e-125	4.74366e-124
PSME3	6703	1835	63.6884	17.802	-1.83899	Down	0	0	9044	3283	88.2044	33.2902	-1.40575	Down	0	0
PSORS1C1	10	117	0.335934	4.01311	3.57847	Up	4.68374e-25	1.96831e-24	16	59	0.551712	2.11524	1.93884	Up	1.59105e-07	3.69454e-07
PSORS1C2	8	105	0.20706	2.77484	3.74428	Up	2.04734e-23	8.30012e-23	6	50	0.159403	1.38112	3.11509	Up	2.32652e-10	6.1249e-10
PSORS1C3	18	76	0.920123	3.96669	2.10804	Up	3.88116e-10	1.03973e-09	5	41	0.262351	2.23672	3.09182	Up	1.17955e-08	2.88839e-08
PSPC1	2007	775	29.6371	11.6851	-1.34274	Down	2.56666e-119	3.50564e-118	2991	1159	45.336	18.2653	-1.31156	Down	7.11968e-169	1.37071e-167
PSRC1	948	403	16.5298	7.17473	-1.20407	Down	1.2095e-48	7.78583e-48	2493	1123	44.619	20.8974	-1.09433	Down	2.05916e-106	2.52597e-105
PTAFR	18	194	0.129992	1.43049	3.46002	Up	1.5876e-39	8.89685e-39	1483	4266	10.9932	32.8789	1.58056	Up	0	0
PTGS1	20	83	0.120443	0.510353	2.08315	Up	8.31618e-11	2.29043e-10	168	2420	1.03848	15.5532	3.90467	Up	0	0
PTPN22	0	22	0	0.187623	7.55169	Up	1.87422e-07	4.41531e-07	36	85	0.308648	0.757696	1.29566	Up	2.4879e-06	5.40545e-06
PTPRM	4668	9573	25.4572	53.3052	1.0662	Up	0	0	641	1480	3.5882	8.61381	1.26339	Up	2.04342e-83	1.9894e-82
PTTG1	2735	1014	115.226	43.6187	-1.40145	Down	1.12934e-172	2.22291e-171	4979	1814	215.315	81.5614	-1.40049	Down	0	0
PUS1	1197	483	22.0366	9.07901	-1.27929	Down	7.34448e-67	5.96373e-66	1438	668	27.1736	13.1244	-1.04995	Down	3.13086e-58	2.2418e-57
PVRL1	762	291	4.25471	1.65901	-1.35874	Down	3.10044e-47	1.95626e-46	992	359	5.68546	2.13926	-1.41016	Down	9.64944e-64	7.44561e-63
PYCRL	855	266	9.7922	3.11055	-1.65446	Down	4.72442e-70	4.00252e-69	747	200	8.7816	2.44455	-1.84492	Down	1.79389e-70	1.50329e-69
QSOX1	3387	12103	31.3275	114.3	1.86732	Up	0	0	14127	31151	134.122	307.494	1.19702	Up	0	0
RAB6B	178	663	0.98173	3.73359	1.92717	Up	7.83348e-69	6.54854e-68	516	1261	2.92119	7.42235	1.34532	Up	1.83443e-78	1.69222e-77
RASA4P	47	167	0.933027	3.38497	1.85915	Up	1.03591e-17	3.62459e-17	164	381	3.34179	8.07189	1.27229	Up	5.9427e-23	2.29697e-22
RASD2	161	560	1.62061	5.75549	1.8284	Up	1.67229e-54	1.1644e-53	226	638	2.33507	6.85373	1.55343	Up	6.1679e-50	3.93556e-49
RASSF10	387	162	4.3994	1.88035	-1.2263	Down	2.21198e-21	8.55657e-21	696	73	8.1214	0.885645	-3.19693	Down	2.01604e-123	2.89518e-122
RASSF7	1203	3748	21.1323	67.2236	1.66952	Up	0	0	1750	3776	31.5542	70.7892	1.1657	Up	5.82896e-185	1.24095e-183
RBMS2	2245	5675	8.09688	20.8982	1.36794	Up	0	0	5770	16967	21.3607	65.3072	1.61228	Up	0	0
RBMS3	46	323	0.171345	1.22845	2.84186	Up	7.04232e-54	4.85997e-53	1123	2292	4.29371	9.11135	1.08544	Up	5.72654e-101	6.65566e-100
RBPMS	1453	3037	30.9907	66.1382	1.09365	Up	1.91e-133	2.93e-132	2078	4234	22.1912	47.0113	1.08302	Up	3.45e-184	7.29e-183
RCBTB1	1568	674	11.898	5.22192	-1.18807	Down	1.14578e-77	1.05961e-76	2239	603	17.439	4.88315	-1.83643	Down	3.08728e-206	7.37129e-205
RDH11	3154	1463	37.393	17.7098	-1.07822	Down	2.61214e-132	3.97193e-131	10851	4567	132.05	57.7848	-1.19232	Down	0	0
RG9MTD1	1131	432	21.2683	8.29461	-1.35846	Down	3.07564e-69	2.58536e-68	2060	961	39.7628	19.2863	-1.04384	Down	7.25906e-82	6.9457e-81
RHEBL1	95	31	2.4444	0.814426	-1.58562	Down	1.24789e-08	3.11945e-08	105	38	2.77317	1.04349	-1.41013	Down	4.76152e-08	1.13372e-07
RIBC2	159	22	3.44884	0.487236	-2.82342	Down	1.96947e-26	8.5474e-26	363	117	8.08203	2.70842	-1.57727	Down	1.77853e-28	7.80763e-28
RLN2	45	10	1.55251	0.352261	-2.13989	Down	1.81575e-06	4.04493e-06	209	85	7.4013	3.12965	-1.24178	Down	2.52726e-12	7.17658e-12
RNASE4	1613	5433	27.4083	94.2603	1.78204	Up	0	0	284	811	4.95341	14.707	1.57	Up	5.79674e-64	4.48526e-63
RNASEH1	2127	949	39.5854	18.0333	-1.1343	Down	2.31214e-97	2.61157e-96	1938	813	37.022	16.1478	-1.19705	Down	1.06835e-95	1.17971e-94
RNASEH2B	785	354	14.2381	6.55581	-1.11891	Down	2.80584e-36	1.48381e-35	928	376	17.277	7.27819	-1.2472	Down	9.20592e-50	5.86283e-49
RNF112	31	203	0.292372	1.95484	2.74118	Up	3.38392e-33	1.6908e-32	5	77	0.0484042	0.775031	4.00105	Up	1.51741e-18	5.23184e-18
RNF157	751	365	4.68642	2.3256	-1.01088	Down	9.93208e-30	4.62455e-29	2475	1081	15.8531	7.19915	-1.13887	Down	1.51708e-112	1.98804e-111
RNFT2	195	32	2.05244	0.343896	-2.57729	Down	3.33094e-29	1.5383e-28	222	86	2.39843	0.966024	-1.31196	Down	4.97372e-14	1.49984e-13
RORA	49	113	0.136649	0.321759	1.2355	Up	1.89027e-07	4.45157e-07	36	792	0.103051	2.35717	4.51562	Up	2.87248e-193	6.39237e-192
RPGRIP1L	872	419	4.31439	2.1167	-1.02734	Down	3.94306e-35	2.03844e-34	1794	862	9.11096	4.55161	-1.00123	Down	6.45296e-67	5.17896e-66
RPS6KL1	22	0	0.129886	0	-7.0211	Down	3.02536e-07	7.0615e-07	415	142	2.51493	0.894709	-1.49103	Down	6.7413e-30	3.04956e-29
RRAS	1990	5352	60.2516	165.452	1.45735	Up	0	0	878	1899	27.2865	61.3613	1.16914	Up	2.00196e-94	2.18178e-93
RRP36	1440	496	37.5241	13.1969	-1.50762	Down	3.26426e-102	3.84962e-101	2576	987	68.9022	27.4486	-1.32782	Down	1.78596e-148	3.0267e-147
RRS1	2105	512	37.4489	9.30035	-2.00957	Down	4.58448e-221	1.16078e-219	3192	1064	58.2893	20.2015	-1.52877	Down	2.12792e-226	5.52713e-225
RTKN2	213	63	0.981059	0.296277	-1.72739	Down	1.00284e-19	3.71379e-19	1611	504	7.6164	2.47743	-1.62027	Down	3.09948e-125	4.51907e-124
RTN4IP1	481	121	5.5966	1.4375	-1.96099	Down	2.62442e-50	1.73107e-49	592	174	7.07033	2.16064	-1.71032	Down	8.83344e-51	5.69511e-50
SAMD15	114	11	1.72665	0.170112	-3.34342	Down	1.549e-22	6.16683e-22	183	71	2.84505	1.14766	-1.30976	Down	8.6742e-12	2.41393e-11
SAMD4A	325	1219	1.52603	5.84419	1.93722	Up	6.72516e-126	9.68411e-125	2568	7499	12.3769	37.5782	1.60225	Up	0	0
SCD	95277	41973	533.934	240.166	-1.15263	Down	0	0	121712	53341	700.118	319.018	-1.13396	Down	0	0
SCFD2	373	109	3.5706	1.06537	-1.74481	Down	7.80888e-34	3.94779e-33	1506	613	14.7978	6.26249	-1.24057	Down	5.31434e-79	4.9296e-78
SDCBP2	20	95	0.384587	1.86522	2.27796	Up	1.9042e-13	5.7909e-13	265	593	5.23057	12.1695	1.21823	Up	1.21492e-32	5.77924e-32
SDSL	567	194	12.2987	4.29654	-1.51726	Down	1.09884e-41	6.38705e-41	987	378	21.9751	8.75027	-1.32847	Down	4.53304e-58	3.23679e-57
SEC14L4	512	1307	6.21672	16.2035	1.38208	Up	9.39832e-84	9.28497e-83	27	240	0.336507	3.10998	3.2082	Up	5.97208e-46	3.59304e-45
SELRC1	827	230	11.9985	3.40713	-1.81622	Down	4.85916e-77	4.4653e-76	2462	714	36.6646	11.0553	-1.72964	Down	1.08625e-208	2.62168e-207
SEMA3B	1111	5645	11.4002	59.1432	2.37515	Up	0	0	971	4877	10.2272	53.4079	2.38464	Up	0	0
SEMA4B	5071	19196	40.7791	157.615	1.9505	Up	0	0	12232	24398	100.967	209.388	1.05229	Up	0	0
SEMA5B	6	104	0.0388483	0.687537	4.14551	Up	6.5458e-25	2.74256e-24	362	3340	2.40585	23.0793	3.26198	Up	0	0
SEPT1	50	135	0.957265	2.63899	1.463	Up	8.77316e-11	2.41311e-10	5	32	0.0982587	0.653832	2.73426	Up	2.43454e-06	5.29399e-06
SERPINE1	3052	39851	29.2705	390.236	3.73682	Up	0	0	21	68	0.20673	0.696	1.75134	Up	1.47586e-07	3.4323e-07
SERPINE2	2267	5867	30.7794	81.3329	1.40187	Up	0	0	175	653	2.43885	9.46185	1.95592	Up	7.06474e-70	5.88194e-69
SETMAR	336	148	4.77765	2.14871	-1.15283	Down	3.70238e-17	1.27384e-16	680	277	9.92481	4.20348	-1.23946	Down	1.41642e-36	7.28671e-36
SF1	145	48	1.50806	0.509721	-1.56491	Down	2.96906e-12	8.62961e-12	157	54	1.67606	0.599374	-1.48354	Down	3.7575e-12	1.06024e-11
SF3B4	3612	1614	55.3637	25.2594	-1.13212	Down	1.75887e-163	3.28041e-162	4629	2059	72.8289	33.6813	-1.11256	Down	3.81336e-201	8.92e-200
SFPQ	11748	3338	117.254	34.0165	-1.78532	Down	0	0	19404	7330	198.789	78.0765	-1.34828	Down	0	0
SFXN2	131	59	1.56826	0.721173	-1.12074	Down	2.89408e-07	6.7598e-07	319	124	3.9199	1.58424	-1.30702	Down	2.07272e-19	7.32181e-19
SFXN3	1159	3562	11.3606	35.6496	1.64984	Up	9.66074e-292	3.26143e-290	2623	5148	26.391	53.8533	1.02899	Up	1.03814e-205	2.47163e-204
SFXN5	1181	413	8.74932	3.12404	-1.48576	Down	2.12888e-82	2.07137e-81	1690	727	12.8514	5.74795	-1.1608	Down	8.70774e-80	8.14519e-79
SGOL1	227	52	1.68333	0.393722	-2.09607	Down	1.16166e-26	5.0659e-26	368	166	2.80111	1.31373	-1.09233	Down	4.6002e-17	1.51959e-16
SGOL2	1409	584	9.51456	4.02654	-1.2406	Down	8.57572e-75	7.64722e-74	4084	1626	28.3075	11.718	-1.27246	Down	2.12572e-219	5.40376e-218
SH3D21	51	663	0.618999	8.21627	3.73048	Up	7.86958e-140	1.25545e-138	645	2087	8.03559	27.0331	1.75025	Up	1.36967e-188	2.97085e-187
SHC2	147	926	1.79697	11.5578	2.68523	Up	1.92925e-142	3.14687e-141	86	225	1.0791	2.93536	1.44371	Up	7.05618e-17	2.31735e-16
SKA1	811	248	8.59799	2.68454	-1.67933	Down	6.27714e-68	5.17628e-67	556	246	6.05048	2.78334	-1.12023	Down	5.78916e-26	2.40606e-25
SKA3	739	172	7.74366	1.84023	-2.07313	Down	5.3268e-82	5.15587e-81	1487	539	15.9938	6.02761	-1.40786	Down	2.05412e-94	2.23716e-93
SLC11A1	40	92	0.317421	0.745426	1.23167	Up	2.79166e-06	6.14724e-06	13	94	0.105891	0.796081	2.91034	Up	2.88978e-17	9.60089e-17
SLC12A2	15038	5302	66.9318	24.0948	-1.47397	Down	0	0	6740	1959	30.7922	9.30532	-1.72644	Down	0	0
SLC16A7	81	171	0.694918	1.49791	1.10804	Up	4.03228e-09	1.03238e-08	394	1333	3.46963	12.2049	1.8146	Up	2.6595e-127	3.92209e-126
SLC22A17	363	763	4.74978	10.1937	1.10175	Up	2.91778e-35	1.51332e-34	10	56	0.134309	0.782005	2.54162	Up	1.58602e-09	4.03948e-09
SLC25A13	2844	884	27.1992	8.63216	-1.65577	Down	6.75872e-229	1.79278e-227	4199	1521	41.2202	15.5242	-1.40883	Down	2.5649e-263	7.88182e-262
SLC25A33	272	88	5.65207	1.86708	-1.598	Down	2.45616e-22	9.72167e-22	431	137	9.19294	3.03818	-1.59732	Down	4.23336e-34	2.06917e-33
SLC25A44	1788	708	15.0121	6.06946	-1.30649	Down	3.4718e-102	4.09293e-101	3057	826	26.3457	7.40132	-1.83171	Down	7.2933e-280	2.37676e-278
SLC25A45	349	161	4.79789	2.25992	-1.08613	Down	2.80712e-16	9.38102e-16	198	65	2.79402	0.953658	-1.5508	Down	7.33024e-16	2.33749e-15
SLC26A2	3114	1363	11.8175	5.28133	-1.16195	Down	3.87126e-147	6.55447e-146	1081	428	4.21085	1.73342	-1.28049	Down	5.04352e-60	3.68963e-59
SLC28A1	4	34	0.044612	0.38718	3.1175	Up	2.4174e-07	5.66342e-07	16	81	0.183168	0.964121	2.39604	Up	1.98611e-12	5.66108e-12
SLC29A4	1239	3939	13.0588	42.3896	1.69869	Up	0	0	1027	2771	11.1107	31.169	1.48816	Up	6.74476e-198	1.54523e-196
SLC2A1	3673	19267	30.5543	163.647	2.42114	Up	0	0	8056	80578	68.7875	715.356	3.37844	Up	0	0
SLC2A13	626	1306	2.73581	5.82769	1.09096	Up	3.20444e-58	2.34249e-57	577	1334	2.58837	6.22188	1.26531	Up	1.52396e-75	1.35819e-74
SLC2A3	2692	14245	20.9664	113.28	2.43374	Up	0	0	437	7047	3.49357	58.5744	4.0675	Up	0	0
SLC2A6	745	109	8.91523	1.33182	-2.74288	Down	1.41193e-114	1.85274e-113	278	101	3.41476	1.28989	-1.40454	Down	6.44346e-19	2.24737e-18
SLC30A4	125	258	0.893671	1.88334	1.07548	Up	1.68145e-12	4.93305e-12	43	113	0.315555	0.862184	1.45011	Up	3.14834e-09	7.91957e-09
SLC35G1	401	100	5.06548	1.28979	-1.97357	Down	1.46855e-42	8.66101e-42	295	126	3.82505	1.69864	-1.1711	Down	1.90284e-15	5.99175e-15
SLC36A1	847	260	4.46283	1.39876	-1.67381	Down	1.52413e-70	1.29782e-69	1022	358	5.52735	2.0131	-1.45717	Down	7.7369e-69	6.35758e-68
SLC43A2	383	61	3.88456	0.631705	-2.62043	Down	6.92352e-57	4.97095e-56	2073	940	21.5815	10.1748	-1.0848	Down	1.40362e-87	1.43336e-86
SLC45A4	3312	793	30.0893	7.35592	-2.03227	Down	0	0	267	108	2.48984	1.04713	-1.24962	Down	1.76199e-15	5.55295e-15
SLC5A6	2459	911	22.4663	8.49833	-1.40251	Down	1.2618e-155	2.2588e-154	1772	745	16.6179	7.26414	-1.19387	Down	2.66512e-87	2.71164e-86
SLC6A8	389	912	3.33266	7.97771	1.2593	Up	2.51194e-51	1.67841e-50	2285	9317	20.094	85.1868	2.08386	Up	0	0
SLC6A9	256	98	2.32644	0.909324	-1.35525	Down	7.40878e-17	2.52412e-16	1231	473	11.4828	4.5874	-1.32373	Down	1.3388e-71	1.13676e-70
SLCO1B3	1055	3935	11.9313	45.4382	1.92916	Up	0	0	1574	3120	18.2717	37.6568	1.0433	Up	2.66682e-128	3.96615e-127
SMPDL3A	63	169	0.874325	2.39475	1.45364	Up	4.91558e-13	1.47014e-12	267	638	3.80349	9.44947	1.31291	Up	3.94994e-39	2.12122e-38
SNN	940	442	8.71803	4.18557	-1.05858	Down	1.50056e-39	8.41047e-39	2783	1275	26.4937	12.6199	-1.06995	Down	2.2252e-114	2.96838e-113
SNRNP25	1290	295	35.8706	8.37554	-2.09855	Down	5.44682e-144	9.0076e-143	1723	752	49.1783	22.3163	-1.13993	Down	4.91318e-79	4.56382e-78
SNRNP40	1278	493	23.9299	9.42539	-1.34419	Down	8.83086e-77	8.08395e-76	2544	1004	48.8952	20.0631	-1.28515	Down	1.57747e-139	2.52721e-138
SNRPD1	2958	1166	56.2108	22.6236	-1.31302	Down	4.56382e-169	8.78135e-168	4378	2000	85.3956	40.5607	-1.07408	Down	6.51418e-180	1.344e-178
SORT1	3821	1662	16.6609	7.39938	-1.17099	Down	2.6226e-182	5.4375e-181	6528	2600	29.2174	12.099	-1.27194	Down	0	0
SOS1-IT1	49	115	1.55255	3.72039	1.26082	Up	9.28134e-08	2.22159e-07	37	86	1.20334	2.90805	1.273	Up	2.9762e-06	6.4304e-06
SOX2	91	11	1.10756	0.136697	-3.01833	Down	1.03192e-16	3.49785e-16	6657	686	83.1652	8.91051	-3.2224	Down	0	0
SPA17	335	140	10.7589	4.59083	-1.2287	Down	9.10368e-19	3.29218e-18	814	267	26.8339	9.15139	-1.552	Down	2.10542e-60	1.55317e-59
SPAG4	127	511	2.68264	11.021	2.03853	Up	1.95006e-57	1.41071e-56	465	1099	10.0821	24.7748	1.29708	Up	5.97432e-65	4.67792e-64
SPAG5	5605	1783	44.9555	14.6016	-1.62237	Down	0	0	5170	2424	42.5634	20.7488	-1.03658	Down	2.99068e-200	6.93252e-199
SPOCK1	69	442	0.437158	2.85926	2.70941	Up	1.45704e-69	1.22787e-68	443	1813	2.88093	12.2586	2.08919	Up	8.54748e-208	2.05552e-206
SREBF1	14125	6399	86.4375	39.9823	-1.1123	Down	0	0	23212	5531	145.802	36.122	-2.01307	Down	0	0
SRSF10	104	40	1.60209	0.629151	-1.34848	Down	1.28e-07	3.04e-07	183	78	2.898	1.28427	-1.17411	Down	3.7e-10	9.66e-10
SRSF2	19162	7267	195.709	75.782	-1.36878	Down	0	0	19376	7195	203.129	78.425	-1.37301	Down	0	0
SRSF3	9111	3757	77.6226	32.6817	-1.24799	Down	0	0	14515	5717	126.934	51.981	-1.28802	Down	0	0
SRSF7	5752	2687	70.8792	33.8072	-1.06803	Down	5.45118e-236	1.48969e-234	8270	3584	104.603	47.1327	-1.15012	Down	0	0
ST7	438	199	6.5691	3.04738	-1.10813	Down	1.18858e-20	4.51672e-20	1219	554	18.7661	8.86738	-1.08155	Down	5.34024e-52	3.51004e-51
STAC	128	387	1.32496	4.09021	1.62623	Up	1.24883e-32	6.16158e-32	988	2116	10.4976	23.3756	1.15495	Up	5.2909e-103	6.27599e-102
STBD1	418	904	5.19464	11.4707	1.14286	Up	6.97208e-44	4.20388e-43	2408	5115	30.7167	67.839	1.14309	Up	3.68664e-242	1.03136e-240
STC1	333	1592	2.62083	12.7932	2.28728	Up	2.51264e-202	5.69725e-201	439	4042	3.54648	33.9504	3.25897	Up	0	0
STC2	447	1572	2.55733	9.18276	1.84429	Up	1.66651e-151	2.90397e-150	6434	13532	37.7832	82.6219	1.12878	Up	0	0
STEAP1	1422	624	32.7924	14.6926	-1.15827	Down	7.05092e-68	5.81006e-67	2059	450	48.738	11.0749	-2.13775	Down	1.67441e-231	4.44243e-230
STIL	1355	419	8.28031	2.61435	-1.66323	Down	9.0093e-111	1.14796e-109	4982	1972	31.25	12.8608	-1.28087	Down	6.4559e-270	2.03248e-268
STOX1	151	39	1.36375	0.359636	-1.92297	Down	1.90349e-16	6.39831e-16	237	87	2.19707	0.838553	-1.38961	Down	4.14676e-16	1.33148e-15
STRA13	1468	589	52.1723	21.3733	-1.28748	Down	2.21746e-82	2.1563e-81	1878	902	68.5091	34.2117	-1.00181	Down	4.97516e-70	4.14944e-69
STRC	12	337	0.0667361	1.9136	4.84168	Up	1.7356e-85	1.74721e-84	11	103	0.0627929	0.611323	3.28326	Up	6.08584e-21	2.24031e-20
STX16	49	131	0.305772	0.834669	1.44875	Up	2.26e-10	6.12e-10	114	245	0.863353	1.92915	1.15994	Up	2.01e-13	5.92e-13
SURF2	287	132	10.4295	4.89776	-1.09048	Down	9.98162e-14	3.06257e-13	998	459	37.2264	17.8012	-1.06435	Down	7.93456e-42	4.45143e-41
SUSD2	3273	1045	31.3607	10.2234	-1.61707	Down	2.11986e-254	6.28102e-253	1083	230	10.6514	2.35191	-2.17914	Down	1.25065e-125	1.82744e-124
SUV39H1	1085	395	12.1231	4.50631	-1.42773	Down	1.44672e-71	1.24587e-70	1528	641	17.5245	7.64354	-1.19706	Down	7.61406e-76	6.80397e-75
SUV39H2	264	115	2.60692	1.15948	-1.16887	Down	4.51172e-14	1.40062e-13	248	95	2.5137	1.00115	-1.32815	Down	9.0603e-16	2.88202e-15
SYCE1L	64	132	2.23823	4.71347	1.07443	Up	4.70906e-07	1.08595e-06	140	271	5.02565	10.1146	1.00906	Up	5.1521e-12	1.4474e-11
SYNGR3	721	1678	10.652	25.3123	1.24871	Up	1.00686e-91	1.07961e-90	55	188	0.834063	2.96421	1.82942	Up	1.49246e-19	5.29109e-19
SYNPO	2655	5676	15.0882	32.9349	1.1262	Up	1.43754e-259	4.34409e-258	686	4427	4.00161	26.8495	2.74624	Up	0	0
TACC2	7275	3279	22.9889	10.5796	-1.11966	Down	0	0	2052	786	6.6558	2.6507	-1.32824	Down	1.00582e-118	1.3964e-117
TACC3	3890	1175	42.7939	13.1981	-1.69707	Down	0	0	9653	3528	109.002	41.4204	-1.39593	Down	0	0
TAF6L	615	197	8.66844	2.83514	-1.61235	Down	4.31718e-49	2.80336e-48	1097	377	15.8713	5.67102	-1.48473	Down	8.55804e-76	7.63934e-75
TBC1D3	427	862	5.68174	11.7112	1.04349	Up	2.09194e-36	1.10979e-35	300	1115	4.09745	15.8337	1.9502	Up	1.39259e-117	1.90955e-116
TBC1D3F	533	1119	7.70383	16.514	1.10004	Up	8.59694e-51	5.70999e-50	445	1628	6.60204	25.1124	1.92742	Up	3.65526e-168	7.02108e-167
TBX3	1211	477	7.71548	3.10298	-1.3141	Down	2.03464e-70	1.73165e-69	501	206	3.27639	1.40068	-1.22597	Down	6.14354e-27	2.61284e-26
TCF19	694	262	6.43845	2.48179	-1.37533	Down	6.01924e-44	3.63394e-43	1546	678	14.7221	6.71283	-1.13299	Down	1.98305e-70	1.65973e-69
TCHP	1022	496	9.88195	4.89683	-1.01295	Down	5.51844e-40	3.11813e-39	1205	492	11.9596	5.07704	-1.23611	Down	3.17352e-63	2.43746e-62
TCP11L2	208	557	2.84419	7.77665	1.45113	Up	2.28196e-39	1.27623e-38	592	2043	8.30914	29.8139	1.84321	Up	2.98106e-198	6.84374e-197
TGFB2	1673	4505	8.60077	23.6471	1.45913	Up	4e-308	1.44216e-306	2986	19525	15.7569	107.124	2.76523	Up	0	0
TGM2	11116	27084	86.598	215.434	1.31484	Up	0	0	2670	7039	21.3506	58.5227	1.45472	Up	0	0
THAP10	248	109	3.5896	1.61088	-1.15598	Down	4.23432e-13	1.27014e-12	248	106	3.68455	1.6374	-1.17008	Down	3.34592e-13	9.7901e-13
THAP2	135	347	0.855486	2.24518	1.39201	Up	1.05411e-23	4.30111e-23	223	710	1.45052	4.80167	1.72697	Up	3.37622e-64	2.61843e-63
TIAM2	73	193	0.37846	1.02163	1.43267	Up	2.13262e-14	6.7008e-14	281	569	1.49535	3.14821	1.07405	Up	6.09684e-26	2.53236e-25
TIMD4	68	484	1.51791	11.0313	2.86144	Up	1.74309e-80	1.65693e-79	23	124	0.526993	2.95402	2.48683	Up	4.7525e-19	1.66315e-18
TIMELESS	6171	894	36.7228	5.432	-2.75712	Down	0	0	10018	3822	61.1928	24.2731	-1.334	Down	0	0
TIMM10	1535	434	68.8299	19.8701	-1.79244	Down	6.64016e-139	1.05429e-137	1539	500	70.8347	23.9273	-1.5658	Down	4.98186e-114	6.61403e-113
TIMM8B	663	221	24.708	8.40928	-1.55493	Down	3.59868e-50	2.36902e-49	2759	1022	105.54	40.6471	-1.37656	Down	8.79102e-168	1.68569e-166
TIPIN	793	139	18.7814	3.36133	-2.4822	Down	3.9055e-109	4.90897e-108	739	300	17.9655	7.58282	-1.24442	Down	7.66958e-40	4.17175e-39
TMEM104	770	374	4.95832	2.45899	-1.01178	Down	1.75356e-30	8.28373e-30	1306	463	8.63229	3.18185	-1.43988	Down	6.02282e-86	6.0469e-85
TMEM138	1266	410	20.7865	6.87343	-1.59655	Down	8.32156e-98	9.4343e-97	1042	360	17.5612	6.30819	-1.47709	Down	1.50976e-71	1.28093e-70
TMEM158	42	195	0.686659	3.25513	2.24505	Up	1.1276e-25	4.81065e-25	2	293	0.033563	5.11227	7.25095	Up	2.21318e-87	2.25455e-86
TMEM177	597	170	10.4096	3.02656	-1.78216	Down	1.0678e-54	7.44741e-54	654	248	11.7051	4.61493	-1.34276	Down	1.12714e-39	6.11199e-39
TMEM19	1821	683	11.9879	4.59086	-1.38474	Down	1.43847e-113	1.87069e-112	1920	711	12.9739	4.99523	-1.37699	Down	2.08056e-117	2.8459e-116
TMEM44	470	2078	5.75919	25.9987	2.1745	Up	1.55016e-247	4.43575e-246	785	1820	9.87353	23.8007	1.26937	Up	6.84638e-103	8.10381e-102
TMEM45A	46	102	0.902082	2.04235	1.1789	Up	1.8631e-06	4.14544e-06	8	185	0.161034	3.87181	4.58757	Up	1.07469e-46	6.54471e-46
TMEM61	6	43	0.164015	1.20017	2.87134	Up	2.17162e-08	5.36476e-08	41	146	1.15041	4.25931	1.88846	Up	3.95486e-16	1.2706e-15
TMEM70	970	366	13.591	5.23603	-1.37611	Down	8.70862e-61	6.55983e-60	7611	3577	109.461	53.4875	-1.03314	Down	3.16622e-292	1.08251e-290
TMEM91	87	404	2.44579	11.5964	2.2453	Up	1.61917e-51	1.08449e-50	136	271	3.92444	8.13062	1.05088	Up	9.62834e-13	2.7759e-12
TMPO	6361	2161	46.607	16.1667	-1.52752	Down	0	0	21025	9452	158.125	73.91	-1.09722	Down	0	0
TNFRSF11A	333	742	3.25993	7.41669	1.18593	Up	1.9709e-38	1.08377e-37	123	287	1.23597	2.99848	1.27858	Up	8.57296e-18	2.89168e-17
TNNT2	0	21	0	0.57037	9.15575	Up	3.78786e-07	8.79213e-07	28	180	0.764526	5.11002	2.74069	Up	6.32556e-30	2.86227e-29
TNS1	641	8695	1.91319	26.4979	3.79183	Up	0	0	103	489	0.315556	1.55763	2.30338	Up	1.27194e-64	9.91288e-64
TNXA	22	194	0.242457	2.18301	3.17052	Up	1.29873e-36	6.91073e-36	18	57	0.203621	0.67041	1.71916	Up	2.09926e-06	4.57982e-06
TNXB	182	1450	0.424719	3.45494	3.02408	Up	2.45964e-251	7.19213e-250	98	359	0.234744	0.894085	1.92932	Up	1.70168e-38	9.02814e-38
TOE1	427	88	5.43871	1.14444	-2.24862	Down	4.16712e-53	2.84929e-52	985	337	12.8778	4.58092	-1.49118	Down	1.14551e-68	9.39211e-68
TOP2A	23766	11218	126.703	61.0643	-1.05305	Down	0	0	72132	26281	394.727	149.529	-1.40043	Down	0	0
TOR3A	2880	790	41.3152	11.5714	-1.83611	Down	1.54071e-267	4.77234e-266	1624	535	23.9134	8.19078	-1.54575	Down	5.14596e-118	7.08827e-117
TP63	402	105	2.50247	0.66738	-1.90677	Down	7.98912e-41	4.57135e-40	1571	98	10.0382	0.651062	-3.94657	Down	0	0
TPI1P2	68	11	1.03402	0.170786	-2.598	Down	3.74638e-11	1.04456e-10	57	5	0.889677	0.0811415	-3.45477	Down	4.62734e-12	1.30184e-11
TPM1	4188	13784	71.4798	240.211	1.7487	Up	0	0	2279	6910	39.9264	125.866	1.65648	Up	0	0
TPX2	7584	2656	63.1227	22.5713	-1.48367	Down	0	0	24189	11175	206.654	99.2634	-1.05788	Down	0	0
TRA2B	6391	2221	45.6916	16.2128	-1.4948	Down	0	0	9459	4074	69.4147	31.0844	-1.15905	Down	0	0
TRAIP	412	93	6.18823	1.42624	-2.11731	Down	1.07524e-47	6.83337e-47	649	255	10.0058	4.08755	-1.29153	Down	3.43642e-37	1.7849e-36
TRAM1	19801	41381	195.97	418.163	1.09343	Up	0	0	11095	29693	112.712	313.626	1.47641	Up	0	0
TRIM73	22	111	0.49945	2.57297	2.36502	Up	3.95256e-16	1.31354e-15	26	93	0.605873	2.25324	1.89491	Up	8.05264e-11	2.15859e-10
TRIM74	40	170	0.908091	3.94058	2.1175	Up	4.37596e-21	1.68069e-20	63	164	1.46808	3.97345	1.43646	Up	1.30512e-12	3.74526e-12
TROAP	1596	629	18.6977	7.52398	-1.31329	Down	3.89294e-92	4.18898e-91	3214	819	38.6491	10.2398	-1.91624	Down	0	0
TRPM2	238	87	1.24165	0.463428	-1.42184	Down	7.49902e-17	2.55356e-16	639	245	3.42185	1.36409	-1.32684	Down	3.95198e-38	2.08149e-37
TSEN15	1291	452	18.9454	6.77265	-1.48406	Down	9.4243e-90	9.88324e-89	1773	598	26.707	9.36556	-1.51178	Down	1.35668e-124	1.96179e-123
TSEN2	536	214	6.8441	2.79002	-1.29459	Down	2.01502e-31	9.70683e-31	492	202	6.44845	2.75269	-1.22811	Down	1.49805e-26	6.31251e-26
TSGA14	866	268	7.53287	2.38023	-1.6621	Down	2.18822e-71	1.87959e-70	1151	546	10.2768	5.06862	-1.01972	Down	7.60796e-45	4.4907e-44
TSSK3	164	464	3.78196	10.9253	1.53046	Up	1.17558e-35	6.14774e-35	90	233	2.13037	5.73434	1.42853	Up	3.567e-17	1.18226e-16
TTF2	1544	568	9.74397	3.65998	-1.41267	Down	1.7201e-99	1.97897e-98	5146	2411	33.3347	16.2383	-1.03763	Down	1.1741e-199	2.71973e-198
TUBB1	71	21	0.62289	0.188111	-1.72739	Down	1.77153e-07	4.17901e-07	64	10	0.576331	0.0936284	-2.62188	Down	1.49319e-10	3.96101e-10
TUBG1	3771	1531	58.7701	24.3622	-1.27044	Down	2.3587e-204	5.41432e-203	4887	2311	78.1773	38.4374	-1.02424	Down	9.39414e-186	2.00891e-184
TUBGCP5	1932	914	15.0625	7.27576	-1.04979	Down	2.23094e-78	2.08159e-77	1503	717	12.0279	5.96573	-1.01161	Down	2.73552e-57	1.93344e-56
TUFT1	532	1198	5.21805	11.9976	1.20117	Up	3.38282e-62	2.59076e-61	1942	3974	19.5517	41.5986	1.08924	Up	1.32709e-174	2.63705e-173
TXNDC9	1453	653	28.6405	13.1423	-1.12384	Down	3.94564e-66	3.17685e-65	2170	844	43.905	17.7546	-1.30619	Down	2.71636e-122	3.86928e-121
UACA	2760	13251	11.9294	58.4792	2.2934	Up	0	0	4646	9071	20.6124	41.8428	1.02146	Up	0	0
UBE2Q2P1	336	878	4.7932	12.7886	1.4158	Up	6.61936e-59	4.88479e-58	161	447	2.3575	6.80531	1.52941	Up	1.00749e-34	4.98788e-34
UBE2S	7498	3195	190.53	82.8953	-1.20065	Down	0	0	9791	3871	255.378	104.977	-1.28256	Down	0	0
UBE2T	1623	553	53.2392	18.5217	-1.52328	Down	1.06325e-116	1.42201e-115	3530	1418	118.857	49.6414	-1.25962	Down	5.79758e-187	1.24779e-185
UCP3	94	23	1.18255	0.295434	-2.00099	Down	2.9229e-11	8.1851e-11	77	22	0.994307	0.295371	-1.75116	Down	4.71272e-08	1.12242e-07
UNC5CL	93	776	0.911887	7.76893	3.09079	Up	2.77154e-138	4.37762e-137	1512	3021	15.2177	31.6128	1.05476	Up	1.6793e-126	2.46458e-125
URB2	1454	535	7.945	2.98487	-1.41238	Down	9.0132e-94	9.91244e-93	1717	453	9.63027	2.64169	-1.86611	Down	4.50722e-162	8.26769e-161
USP13	1211	586	4.682	2.31327	-1.01719	Down	2.2503e-47	1.42388e-46	4715	2139	18.7115	8.82576	-1.08413	Down	1.59056e-196	3.62659e-195
UTP15	1068	318	8.96208	2.72462	-1.71778	Down	1.02056e-91	1.09394e-90	1508	449	12.9891	4.02104	-1.69166	Down	1.11819e-124	1.61973e-123
VEGFA	4	31	0.0338343	0.267732	2.98423	Up	1.44405e-06	3.23761e-06	252	1126	2.18794	10.1646	2.2159	Up	1.00752e-139	1.61722e-138
VIM	26029	105435	371.143	1535.01	2.0482	Up	0	0	629	4933	9.20606	75.0671	3.02753	Up	0	0
VPS18	1661	551	12.9893	4.39957	-1.56189	Down	8.79668e-124	1.24314e-122	2072	873	16.632	7.28594	-1.19078	Down	2.36324e-101	2.75915e-100
VPS45	1167	561	12.706	6.23652	-1.0267	Down	2.15122e-46	1.34489e-45	2394	1086	26.7547	12.6189	-1.08421	Down	9.21394e-101	1.06792e-99
VRK1	1014	216	18.0815	3.93271	-2.20092	Down	1.58638e-120	2.19272e-119	2904	1342	53.1535	25.539	-1.05746	Down	4.8035e-117	6.54636e-116
WARS	3300	883	35.0949	9.58808	-1.87194	Down	0	0	18505	6304	202.003	71.5484	-1.49738	Down	0	0
WDR17	658	292	2.68048	1.21454	-1.14208	Down	1.19666e-31	5.79132e-31	359	127	1.50114	0.552135	-1.44296	Down	6.53402e-25	2.65421e-24
WDR34	3943	1791	66.5208	30.8509	-1.10849	Down	2.17818e-172	4.27978e-171	6092	2692	105.494	48.4686	-1.12205	Down	1.14596e-267	3.57742e-266
WDR4	886	123	12.6099	1.78741	-2.81861	Down	6.90034e-140	1.10293e-138	1196	553	17.4722	8.39957	-1.05667	Down	3.21402e-49	2.03099e-48
WDR62	3130	518	20.2275	3.41797	-2.5651	Down	0	0	1276	247	8.46421	1.70352	-2.31285	Down	8.4062e-159	1.5178e-157
WDR67	747	333	6.50883	2.96257	-1.13555	Down	2.1507e-35	1.11807e-34	652	229	5.83134	2.12947	-1.45333	Down	2.24158e-44	1.31384e-43
WDR77	1475	431	18.6324	5.55898	-1.74492	Down	1.01496e-128	1.497e-127	3470	845	44.9929	11.3917	-1.98172	Down	0	0
WISP1	0	56	0	0.337639	8.39934	Up	7.64348e-18	2.68454e-17	13	83	0.0787961	0.523064	2.73079	Up	1.6948e-14	5.18706e-14
WISP2	705	11651	15.0893	254.615	4.07672	Up	0	0	7	1056	0.153785	24.1211	7.29323	Up	0	0
WNK2	476	61	2.13627	0.279525	-2.93404	Down	4.0889e-79	3.83336e-78	310	141	1.42807	0.675341	-1.08038	Down	2.23732e-14	6.81686e-14
XRCC2	800	148	7.93039	1.49799	-2.40437	Down	4.10608e-106	5.01584e-105	1687	804	17.1656	8.50579	-1.013	Down	3.17406e-64	2.46336e-63
YPEL1	178	614	1.26933	4.4706	1.8164	Up	4.52212e-59	3.34451e-58	706	2009	5.16772	15.2894	1.56493	Up	5.5528e-155	9.81896e-154
YPEL2	488	1276	2.85527	7.6229	1.41671	Up	7.14906e-85	7.14521e-84	694	1503	4.16798	9.38514	1.17103	Up	2.5969e-75	2.30948e-74
YPEL3	291	1221	5.6204	24.0786	2.09901	Up	6.77396e-140	1.08377e-138	966	2158	19.1509	44.4816	1.21579	Up	8.59614e-114	1.13898e-112
YPEL4	11	80	0.194904	1.4473	2.89253	Up	1.1974e-14	3.7901e-14	27	270	0.491055	5.10559	3.37812	Up	6.14726e-54	4.15914e-53
ZBTB25	318	952	6.06172	18.5288	1.61197	Up	7.8744e-77	7.21234e-76	231	757	4.5198	15.3999	1.76859	Up	1.36731e-70	1.14783e-69
ZC3H6	309	1140	0.820046	3.08906	1.91339	Up	5.98306e-116	7.94461e-115	1170	2270	3.18716	6.42924	1.01238	Up	1.99639e-89	2.07937e-88
ZDHHC14	103	36	1.11985	0.399637	-1.48654	Down	1.54712e-08	3.85133e-08	232	107	2.5891	1.24154	-1.06032	Down	7.8861e-11	2.11514e-10
ZMPSTE24	2644	853	25.7113	8.46942	-1.60207	Down	3.57016e-203	8.12266e-202	7016	2171	70.0312	22.5308	-1.6361	Down	0	0
ZMYND17	54	159	0.680732	2.04655	1.58803	Up	7.31286e-14	2.25575e-13	34	107	0.439947	1.43953	1.7102	Up	8.08302e-11	2.16639e-10
ZNF385C	21	140	0.248107	1.68884	2.767	Up	1.43971e-23	5.85875e-23	74	295	0.897409	3.7196	2.05131	Up	1.79258e-34	8.83021e-34
ZNF815	169	78	1.83742	0.86588	-1.08544	Down	1.32698e-08	3.31418e-08	321	123	3.58233	1.42719	-1.32772	Down	5.81018e-20	2.08573e-19
ZNF828	1246	584	9.97541	4.77383	-1.06323	Down	3.18734e-52	2.14946e-51	1312	606	10.7816	5.17773	-1.05819	Down	6.04904e-54	4.09352e-53
ZNHIT2	362	168	8.40486	3.98266	-1.07749	Down	1.24383e-16	4.20762e-16	616	212	14.6805	5.25306	-1.48267	Down	3.08516e-43	1.77617e-42
ZWILCH	2669	519	24.8891	4.94163	-2.33246	Down	0	0	2761	1111	26.4281	11.0568	-1.25714	Down	3.18302e-146	5.33479e-145
ZWINT	4110	472	67.1229	7.87069	-3.09224	Down	0	0	5658	1945	94.8486	33.9003	-1.48433	Down	0	0

## Sheet: Table S3
Table S3: Differentially expressed genes with multiple characteristics.
DEGs	Expression status	EMT-hypoxia related	glucose metabolic	epigenetic regulator	D(h)MR-containing	HIF targets
AAGAB	Down	-	-	-	+	-
ADH1C	Down	-	+	-	-	-
ADM	Up	-	-	-	-	+
AHNAK	Up	-	-	-	-	+
ALDOA	Up	-	+	-	-	+
ALDOC	Up	-	+	-	-	+
ANGPTL4	Up	+	-	-	+	+
ARRDC3	Up	-	-	-	-	+
BACH1	Up	+	-	-	-	+
BARD1	Down	-	-	-	+	-
BNIP3	Up	+	-	-	-	-
C3orf21	Down	-	-	-	-	+
C8orf58	Up	-	-	-	-	+
CAV1	Up	+	-	-	-	+
CITED2	Up	+	-	-	-	+
CXCR4	Up	+	-	-	-	-
DDIT4	Up	+	-	-	-	+
DNMT1	Down	-	-	+	-	-
DNMT3B	Down	-	-	+	-	-
DRD4	Up	+	-	-	-	-
EFNA1	Up	+	-	-	-	-
EGFR	Up	-	-	-	-	+
EGLN3	Up	+	-	-	+	+
ELL2	Up	-	-	-	-	+
ENO2	Up	-	+	-	-	-
ERO1L	Up	-	-	-	-	+
ERRFI1	Up	-	-	-	-	+
FAM83D	Down	+	-	-	-	-
FH	Down	-	+	-	-	-
GADD45B	Up	-	-	-	-	+
GALNT4	Down	-	-	-	-	+
GATA6	Up	+	-	-	-	-
GBE1	Up	-	+	-	-	+
GFM1	Down	-	-	-	+	-
GPI	Up	-	+	-	-	+
GREB1L	Up	-	-	-	+	-
H2AFZ	Down	-	-	+	-	-
HAT1	Down	-	-	+	-	-
HK2	Up	-	+	-	-	+
HNRNPAB	Down	+	-	-	-	-
IDH1	Down	-	+	-	-	-
IGFBP3	Up	-	-	-	-	+
INHBA	Up	-	-	-	-	+
INSIG2	Up	-	-	-	-	+
ITGA5	Up	-	-	-	-	+
JHDM1D	Up	-	-	+	-	-
JMJD5	Down	-	-	+	-	-
KCTD11	Up	-	-	-	-	+
KRT80	Up	-	-	-	-	+
LOXL2	Up	+	-	-	-	+
LRP1	Up	-	-	-	-	+
MAF	Up	-	-	-	-	+
N4BP3	Up	-	-	-	-	+
NCOA5	Down	-	-	-	-	+
NDRG1	Up	+	-	-	-	+
NOL3	Up	-	-	-	-	+
P4HA1	Up	-	-	-	-	+
P4HA2	Up	-	-	-	-	+
PAG1	Up	-	-	-	-	+
PCSK9	Down	-	-	-	+	-
PDGFB	Up	-	-	-	-	+
PDK1	Up	+	-	-	-	+
PFKFB4	Up	-	-	-	-	+
PFKP	Up	-	+	-	-	+
PGK1	Up	-	+	-	-	-
PIWIL2	Up	-	-	+	-	-
PIWIL4	Up	-	-	+	-	-
PLA2G4A	Down	-	-	-	+	-
PLOD2	Up	+	-	-	-	+
PPP1R13L	Up	-	-	-	-	+
PPP1R3C	Up	-	-	-	-	+
PSMD6	Down	-	-	-	-	+
PTPRM	Up	-	-	-	-	+
RASSF7	Up	-	-	-	-	+
RDH11	Down	-	-	-	-	+
RORA	Up	+	-	-	-	-
SCD	Down	-	-	-	-	+
SEMA4B	Up	-	-	-	-	+
SEMA5B	Up	-	-	-	-	+
SLC26A2	Down	-	-	-	+	-
SLC28A1	Up	-	-	-	-	+
SLC2A1	Up	-	-	-	+	+
SLC2A3	Up	-	-	-	-	+
SPAG4	Up	-	-	-	-	+
SPOCK1	Up	-	-	-	+	-
STC2	Up	-	-	-	-	+
STOX1	Down	+	-	-	-	-
SUV39H1	Down	+	-	-	-	-
SUV39H2	Down	+	-	-	-	-
TGFB2	Up	+	-	-	-	-
TMEM44	Up	-	-	-	-	+
TMEM45A	Up	-	-	-	-	+
TNS1	Up	-	-	-	-	+
TSEN2	Down	-	-	-	-	+
VEGFA	Up	+	-	-	-	-
VRK1	Down	-	-	-	-	+
WISP1	Up	-	-	-	-	+

## Sheet: Table S4
Table S4: GO enrichment analysi of 357 Differentially expressed genes involved with metabolic process.
Term ID	Category	Observed	Expected	FoldChange	rawP	adjP	Term Name	Gene List
GO:0000278	393	40	6.63424	6.02932	2.64132e-17	2.49076e-14	biological_process:mitotic_cell_cycle	AURKB;PSMD1;CCNB1;NCAPD3;CENPE;PCNA;OPTN;CENPI;ERCC6L;KIF2C;BIRC5;KIF20A;ORC6;GINS4;FOXM1;CCNB2;POLE2;CDK1;CENPA;DNA2;CDC20;PSMD6;PSME3;KIF18B;TOP2A;FEN1;CCNA2;CCNE2;POLA2;PKMYT1;VRK1;KIF18A;NEK2;DBF4;CDC7;AURKA;KIF23;E2F2;CDC25A;XRCC2;
GO:0006260	134	15	2.26206	6.63113	4.59273e-08	4.81217e-06	biological_process:DNA_replication	CDK1;DNA2;ING4;FEN1;BLM;ATR;PDGFB;BRCA1;POLA2;DSCC1;DBF4;CDC7;ORC6;POLE2;CDC25A;
GO:0051301	303	22	5.11495	4.30112	6.62063e-08	6.24325e-06	biological_process:cell_division	CCNB1;NCAPD3;CENPE;UBE2S;SEPT1;CCNF;ERCC6L;KIF2C;BIRC5;CCNB2;CDK1;KIF11;CDC20;KIF18B;CCNA2;CCNE2;VRK1;NEK2;CDC7;AURKA;CKS2;CDC25A;
GO:0007018	67	11	1.13103	9.72566	8.54705e-08	7.32716e-06	biological_process:microtubule-based_movement	KIF24;KIF11;KIF18A;KIF15;KIF2C;KIF18B;KIF20A;KIF9;CENPE;KIF4A;KIF23;
GO:0000082	150	15	2.53215	5.92381	1.76289e-07	1.38534e-05	biological_process:G1/S_transition_of_mitotic_cell_cycle	CDK1;PSMD1;PSMD6;PSME3;CCNB1;CCNE2;PCNA;INHBA;POLA2;PKMYT1;DBF4;CDC7;ORC6;POLE2;CDC25A;
GO:0044281	1351	53	22.8063	2.32392	3.40289e-07	2.4684e-05	biological_process:small_molecule_metabolic_process	NDUFS6;DHCR24;PFKP;CYCS;PCYT2;FASN;ACACA;NUDT1;GPI;PIK3R3;SLC25A13;PDSS1;PLA2G4A;ARSB;ENO2;ADH1C;COQ3;ALAS1;AMPD3;HMBS;FH;ABCG2;INSIG2;ATP5J2;PFKFB2;SLC5A6;B3GNT4;GBE1;TIAM2;DTYMK;PSMD6;IDI1;HK2;ELOVL6;CAV1;SLC26A2;DDC;ODC1;PSMD1;PDK1;PPP1R3C;PTGS1;PFKFB4;SREBF1;UCP3;PSME3;ACOX2;AGMAT;CDA;AOX1;AMD1;COQ2;PGK1;
GO:0061621	24	7	0.405145	17.2778	6.89706e-07	4.33595e-05	biological_process:canonical_glycolysis	HK2;GPI;PFKFB2;PGK1;PFKFB4;PFKP;ENO2;
GO:0007067	226	17	3.81511	4.45596	1.16923e-06	6.89117e-05	biological_process:mitotic_nuclear_division	CDK1;AURKB;KIF11;CDC20;CCNA2;PBK;CCNF;PKMYT1;VRK1;NEK2;KIF15;ERCC6L;KIF2C;BIRC5;AURKA;CCNB2;CDC25A;
GO:0006468	487	26	8.22106	3.16261	1.29388e-06	7.17723e-05	biological_process:protein_phosphorylation	PNCK;TGFB2;WNK2;ADCK1;BIRC5;GSG2;CDK1;RPS6KL1;PKMYT1;AURKA;PIM1;AURKB;PDK1;PDGFB;JAK3;PRKCH;TSSK3;OBSCN;MELK;GLYCTK;PBK;PASK;VRK1;NEK2;MAST1;CLK1;
GO:0006006	113	12	1.90756	6.29077	1.58832e-06	8.32104e-05	biological_process:glucose_metabolic_process	PFKFB2;PFKFB4;PFKP;SLC25A13;ENO2;OAS1;HK2;PPP1R3C;GPI;PDK1;GBE1;PGK1;
GO:0031145	80	10	1.35048	7.40476	3.04332e-06	0.000136659	biological_process:anaphase-promoting_complex-dependent_proteasomal_ubiquitin-dependent_protein_catabolic_process	CDK1;AURKB;PSMD1;CDC20;PSMD6;NEK2;PSME3;CCNB1;AURKA;UBE2S;
GO:0008152	835	35	14.0957	2.48303	7.42102e-06	0.000291584	biological_process:metabolic_process	CENPE;PIGZ;ACACA;GFPT2;MYO15A;KIF11;KIF18B;ABCF2;LSG1;MUTYH;KIF18A;ATP2B4;KIF15;APOBEC3B;OPA1;KIF24;OAS3;OAS1;ABCC2;KIF4A;WARS;RNF112;ERCC6L;KIF2C;GFM1;KIF20A;GBP2;AMDHD2;ASRGL1;KIF9;ATP6V0E2;ABCA12;ABCB8;COQ2;KIF23;
GO:0000086	134	12	2.26206	5.3049	7.98062e-06	0.000301029	biological_process:G2/M_transition_of_mitotic_cell_cycle	CDK1;MELK;CCNB1;CCNA2;OPTN;PKMYT1;NEK2;BIRC5;AURKA;FOXM1;CCNB2;CDC25A;
GO:0000079	44	7	0.742765	9.42425	2.25814e-05	0.000788677	biological_process:regulation_of_cyclin-dependent_protein_serine/threonine_kinase_activity	CKS2;HERC5;BLM;CCNA2;PKMYT1;CCNE2;CDC25A;
GO:0007080	30	6	0.506431	11.8476	2.79204e-05	0.000940319	biological_process:mitotic_metaphase_plate_congression	PINX1;CCNB1;RRS1;KIF18A;CENPE;KIF2C;
GO:0007019	8	4	0.135048	29.6191	3.46768e-05	0.00112759	biological_process:microtubule_depolymerization	KIF18A;KIF24;KIF18B;KIF2C;
GO:0005975	335	18	5.65515	3.18294	4.34282e-05	0.00127977	biological_process:carbohydrate_metabolic_process	PFKP;PGP;SLC25A13;AMY2B;PFKFB2;ARSB;B3GNT4;ENO2;PPP1R3C;GBE1;GNPDA1;AMDHD2;PFKFB4;HK2;GPI;SLC26A2;GALNT4;PGK1;
GO:0045892	430	21	7.25884	2.89302	4.08696e-05	0.00127977	biological_process:negative_regulation_of_transcription,_DNA-templated	CITED2;PDGFB;SFPQ;BRCA1;LOXL2;SUV39H1;PER1;BIRC5;BRMS1;FOXM1;GATA6;PSPC1;ING4;JUN;PPARGC1B;SUV39H2;TBX3;MXD3;BHLHE40;TP63;CEBPA;
GO:0010467	792	31	13.3698	2.31866	5.70309e-05	0.0016297	biological_process:gene_expression	CYCS;RORA;POLR3K;CSTF2;PIWIL4;SUV39H1;TRAM1;PSMD6;WDR77;HNRNPM;GPI;MED27;PIWIL2;SRSF2;SERPINE1;PSMD1;EXOSC4;CPSF3;WARS;SNRPD1;EIF4A2;NR6A1;MARS2;SNRNP40;LARS2;PSME3;ZBTB25;DDX20;TP63;CPSF2;POLR3B;
GO:0034644	35	6	0.590836	10.1551	5.99633e-05	0.0016631	biological_process:cellular_response_to_UV	PCNA;TP63;AURKB;PBK;ATR;CDC25A;
GO:0008283	315	17	5.31752	3.19698	6.56196e-05	0.00176798	biological_process:cell_proliferation	TGFB2;CITED2;PDK1;PCNA;MXD1;KIF2C;TRAIP;NR6A1;MELK;DTYMK;LIPG;EDNRA;KIF15;CKS2;PIM1;CLK1;CDC25A;
GO:0006281	285	16	4.81109	3.32565	6.81641e-05	0.00178552	biological_process:DNA_repair	BLM;PCNA;BRCA1;GEN1;NUDT1;FOXM1;POLE2;FANCM;CDK1;FEN1;ATR;H2AFX;MUTYH;DCLRE1B;UBE2T;XRCC2;
GO:0006379	11	4	0.185691	21.5412	9.18342e-05	0.0022012	biological_process:mRNA_cleavage	CPSF2;CSTF2;CPSF3;RNASE4;
GO:0032201	23	5	0.388264	12.8778	9.33703e-05	0.0022012	biological_process:telomere_maintenance_via_semi-conservative_replication	POLA2;PCNA;DNA2;FEN1;POLE2;
GO:0000723	57	7	0.962219	7.27485	0.000100043	0.002301	biological_process:telomere_maintenance	PCNA;DNA2;FEN1;BLM;POLA2;DCLRE1B;POLE2;
GO:0000398	178	12	3.00482	3.99358	0.000105719	0.00237364	biological_process:mRNA_splicing,_via_spliceosome	SRSF2;SNRNP40;HNRNPM;DHX35;CPSF3;SNRPD1;CSTF2;PPIL1;TRA2B;CPSF2;SF1;SRSF10;
GO:0007596	436	20	7.36013	2.71734	0.00013439	0.00293335	biological_process:blood_coagulation	L1CAM;SERPINE1;TGFB2;CENPE;PLA2G4A;PDGFB;KIF4A;GATA2;SERPINE2;PRKCH;KIF2C;GATA6;KIF11;KIF9;CAV1;KIF18A;ATP2B4;KIF15;DGKD;KIF23;
GO:0043627	61	7	1.02974	6.79781	0.000147211	0.00308489	biological_process:response_to_estrogen	BRCA1;ARSB;DTYMK;CITED2;CAV1;ABCC2;GATA6;
GO:0000722	27	5	0.455788	10.97	0.000180896	0.00348132	biological_process:telomere_maintenance_via_recombination	POLA2;PCNA;DNA2;FEN1;POLE2;
GO:0000724	63	7	1.0635	6.58201	0.000176768	0.00348132	biological_process:double-strand_break_repair_via_homologous_recombination	SFPQ;GEN1;BRCA1;BLM;ATR;H2AFX;XRCC2;
GO:0006270	27	5	0.455788	10.97	0.000180896	0.00348132	biological_process:DNA_replication_initiation	POLA2;GINS4;CDC7;CCNE2;POLE2;
GO:0006978	14	4	0.236334	16.9252	0.000197726	0.00372911	biological_process:DNA_damage_response,_signal_transduction_by_p53_class_mediator_resulting_in_transcription_of_p21_class_mediator	TP63;BRCA1;FOXM1;ING4;
GO:0007005	66	7	1.11415	6.28283	0.000229916	0.00425119	biological_process:mitochondrion_organization	SLC25A33;ALAS1;CYCS;CAV2;CEBPA;PPARGC1B;OPA1;
GO:0006096	29	5	0.48955	10.2135	0.000243064	0.00435017	biological_process:glycolytic_process	HK2;GPI;PFKFB2;PFKP;ENO2;
GO:0051726	118	9	1.99196	4.51816	0.000316336	0.00542373	biological_process:regulation_of_cell_cycle	CCNF;PKMYT1;CCNB1;JUN;FOXM1;CCNB2;CCNE2;E2F2;CDC25A;
GO:0051256	6	3	0.101286	29.6191	0.000362147	0.00593677	biological_process:mitotic_spindle_midzone_assembly	KIF4A;KIF23;AURKB;
GO:0006271	32	5	0.540193	9.25595	0.000365146	0.00593677	biological_process:DNA_strand_elongation_involved_in_DNA_replication	POLA2;PCNA;GINS4;DNA2;FEN1;
GO:0000122	649	25	10.9558	2.2819	0.00038665	0.00617984	biological_process:negative_regulation_of_transcription_from_RNA_polymerase_II_promoter	CITED2;SFPQ;SUV39H1;MXI1;BRMS1;FOXM1;GATA6;HES6;CAV1;SUV39H2;TBX3;CDX2;BHLHE40;CEBPA;AURKB;GATA2;MAF;MXD1;PER1;NR6A1;SREBF1;HIST1H1C;DDX20;SOX2;TP63;
GO:0001666	153	10	2.5828	3.87177	0.000478606	0.00739877	biological_process:response_to_hypoxia	CXCR4;UCP3;TGFB2;CITED2;EDNRA;CAV1;PDGFB;PLOD2;LOXL2;HMBS;
GO:0042754	7	3	0.118167	25.3878	0.000510875	0.00752743	biological_process:negative_regulation_of_circadian_rhythm	SFPQ;SUV39H2;SUV39H1;
GO:0046777	156	10	2.63344	3.79731	0.000551621	0.00788149	biological_process:protein_autophosphorylation	AURKB;MELK;WNK2;ATR;PASK;VRK1;NEK2;AURKA;PIM1;CLK1;
GO:0085020	8	3	0.135048	22.2143	0.000693666	0.00934468	biological_process:protein_K6-linked_ubiquitination	UBE2S;BRCA1;UBE2T;
GO:0051607	133	9	2.24518	4.00859	0.000711416	0.00941133	biological_process:defense_response_to_virus	HERC5;OAS3;OAS1;EXOSC4;POLR3K;NLRC5;APOBEC3B;APOBEC3A;POLR3B;
GO:0015992	58	6	0.9791	6.12808	0.000718574	0.00941133	biological_process:proton_transport	SLC2A13;SLC2A6;ATP5J2;UCP3;ATP6V0E2;ATP6V0D1;
GO:0046835	21	4	0.354502	11.2834	0.000744153	0.00948292	biological_process:carbohydrate_phosphorylation	HK2;PFKFB2;PFKFB4;PFKP;

## Sheet: Table S5
Table S5: Summary of MeDIP-seq and hMeDIP-seq data production and alignment result.
Cell line	Sequece	Treatment	Raw reads	Raw Bases (bp)	Reads after QC	Bases after QC (bp)	Clean Rate	Mapped Reads	Mapped Rate
A549	MeDIP	control	25864016	5172803200	23502883	4700576600	0.90871	23259103	0.989628
		hypoxia	26204544	5240908800	23711351	4742270200	0.904856	23454985	0.989188
	hMeDIP	control	24162690	4832538000	22830458	4566091600	0.944864	22642310	0.991759
		hypoxia	24162640	4832528000	22895060	4579012000	0.94754	22668179	0.99009
Hcc827	MeDIP	control	27974383	6993595750	24567727	6141931750	0.878222	23526122	0.957603
		hypoxia	37130203	9282550750	33286965	8321741250	0.896493	32122091	0.965005
	hMeDIP	control	24307182	6076795500	23357981	5839495250	0.96095	22986130	0.98408
		hypoxia	27548896	6887224000	25639750	6409937500	0.9307	25141984	0.980586

## Sheet: Table S6
Table S6: Summary of significantly differential regions of histone modifications in the two cell lines
A549H3K4me3(4303 peaks)					A549H3K27me3(30784 peaks)					HCC827H3K4me3(5795 peaks)					HCC827H3K27me3(12551 peaks)
Chr	Start	End	Annotation	Detailed Annotation	Chr	Start	End	Annotation	Detailed Annotation	Chr	Start	End	Annotation	Detailed Annotation	Chr	Start	End	Annotation	Detailed Annotation
chr1	153540871	153541154	Intergenic	Intergenic	chr1	213917761	213918286	Intergenic	Intergenic	chr1	52088504	52088843	intron (NM_148906, intron 1 of 22)	L2b|LINE|L2	chr1	88963687	88964977	Intergenic	Intergenic
chr1	156711212	156711748	promoter-TSS (NM_024540)	promoter-TSS (NM_024540)	chr1	12907801	12908245	exon (NM_001302551, exon 1 of 1)	exon (NM_001302551, exon 1 of 1)	chr1	39670577	39670896	intron (NM_012090, intron 1 of 92)	intron (NM_012090, intron 1 of 92)	chr1	77746138	77746458	Intergenic	Intergenic
chr1	88272125	88272355	Intergenic	Intergenic	chr1	165537488	165538774	intron (NR_026744, intron 3 of 6)	L1ME5|LINE|L1	chr1	76768430	76768773	intron (NM_001349105, intron 1 of 2)	MER51A|LTR|ERV1	chr1	185702932	185703938	promoter-TSS (NM_031935)	promoter-TSS (NM_031935)
chr1	113243294	113243586	TTS (NM_175744)	TTS (NM_175744)	chr1	226670722	226671161	Intergenic	MIRb|SINE|MIR	chr1	2139461	2140414	promoter-TSS (NM_001146310)	promoter-TSS (NM_001146310)	chr1	47395631	47396139	exon (NM_001319155, exon 12 of 12)	exon (NM_001319155, exon 12 of 12)
chr1	178836869	178837224	intron (NM_004673, intron 2 of 5)	intron (NM_004673, intron 2 of 5)	chr1	153197704	153198280	Intergenic	Intergenic	chr1	240966197	240966490	intron (NM_001350116, intron 15 of 16)	intron (NM_001350116, intron 15 of 16)	chr1	34717124	34717996	Intergenic	L1PA3|LINE|L1
chr1	153299438	153299763	Intergenic	L1P2|LINE|L1	chr1	148882938	148883200	intron (NR_136328, intron 4 of 9)	intron (NR_136328, intron 4 of 9)	chr1	90228716	90229124	Intergenic	CpG	chr1	114740226	114740647	Intergenic	MIR3|SINE|MIR
chr1	23066630	23066890	intron (NM_017449, intron 1 of 15)	intron (NM_017449, intron 1 of 15)	chr1	204935026	204935557	intron (NM_001160331, intron 6 of 26)	intron (NM_001160331, intron 6 of 26)	chr1	23445847	23446403	intron (NM_033631, intron 1 of 4)	L2c|LINE|L2	chr1	3050685	3051083	intron (NM_022114, intron 1 of 16)	intron (NM_022114, intron 1 of 16)
chr1	239977744	239978465	intron (NM_000740, intron 3 of 4)	AluSz|SINE|Alu	chr1	208446292	208447159	Intergenic	Intergenic	chr1	15484718	15485208	intron (NM_018022, intron 1 of 2)	intron (NM_018022, intron 1 of 2)	chr1	38080412	38080951	intron (NM_001038633, intron 5 of 8)	intron (NM_001038633, intron 5 of 8)
chr1	227486519	227487296	intron (NM_003607, intron 1 of 35)	intron (NM_003607, intron 1 of 35)	chr1	50822870	50823205	Intergenic	Intergenic	chr1	52110547	52110923	intron (NM_148906, intron 1 of 22)	MSTD|LTR|ERVL-MaLR	chr1	63818283	63819145	Intergenic	Intergenic
chr1	168408876	168409127	Intergenic	Intergenic	chr1	228706293	228707182	Intergenic	L1M3|LINE|L1	chr1	158622855	158623117	intron (NM_003126, intron 22 of 51)	intron (NM_003126, intron 22 of 51)	chr1	241597540	241599393	Intergenic	HERVH-int|LTR|ERV1
chr1	68149319	68149662	Intergenic	Intergenic	chr1	220062907	220063410	intron (NR_002753, intron 1 of 2)	L1PA4|LINE|L1	chr1	212401737	212402377	intron (NR_125984, intron 3 of 3)	intron (NR_125984, intron 3 of 3)	chr1	237947292	237947608	exon (NM_001035, exon 90 of 105)	exon (NM_001035, exon 90 of 105)
chr1	147736998	147737244	intron (NM_001351365, intron 71 of 94)	CpG	chr1	166251880	166252225	Intergenic	Intergenic	chr1	1828293	1828730	Intergenic	AluY|SINE|Alu	chr1	78956206	78957186	promoter-TSS (NM_001039585)	promoter-TSS (NM_001039585)
chr1	145383059	145383425	promoter-TSS (NR_125967)	promoter-TSS (NR_125967)	chr1	226411177	226411844	exon (NM_001282402, exon 1 of 2)	exon (NM_001282402, exon 1 of 2)	chr1	2165318	2166277	intron (NM_003036, intron 1 of 6)	intron (NM_003036, intron 1 of 6)	chr1	231017786	231018140	Intergenic	LTR1|LTR|ERV1
chr1	227544551	227545136	Intergenic	Intergenic	chr1	176662703	176663273	intron (NM_020318, intron 6 of 22)	intron (NM_020318, intron 6 of 22)	chr1	223888845	223889089	promoter-TSS (NM_001146068)	promoter-TSS (NM_001146068)	chr1	46930023	46930512	Intergenic	Intergenic
chr1	211688394	211688653	Intergenic	CpG	chr1	174067752	174067985	Intergenic	Tigger1|DNA|TcMar-Tigger	chr1	161052876	161053095	intron (NM_030916, intron 1 of 8)	intron (NM_030916, intron 1 of 8)	chr1	5762918	5763217	Intergenic	AluSp|SINE|Alu
chr1	41175672	41175956	intron (NM_001308115, intron 1 of 9)	intron (NM_001308115, intron 1 of 9)	chr1	11643766	11644173	Intergenic	LTR67B|LTR|ERVL	chr1	204381225	204381591	promoter-TSS (NM_032833)	promoter-TSS (NM_032833)	chr1	156877781	156878659	intron (NM_001080471, intron 9 of 22)	CpG-1814
chr1	32014984	32015265	Intergenic	L2a|LINE|L2	chr1	190444205	190444854	intron (NM_199051, intron 1 of 7)	intron (NM_199051, intron 1 of 7)	chr1	33177388	33177823	Intergenic	AluSx1|SINE|Alu	chr1	76540051	76540998	non-coding (NR_146056, exon 1 of 6)	non-coding (NR_146056, exon 1 of 6)
chr1	220474104	220474334	Intergenic	Plat_L3|LINE|CR1	chr1	174114512	174115176	intron (NR_121197, intron 3 of 3)	L1PA7|LINE|L1	chr1	6483730	6484151	promoter-TSS (NM_031475)	promoter-TSS (NM_031475)	chr1	152487156	152488264	intron (NM_019060, intron 1 of 1)	intron (NM_019060, intron 1 of 1)
chr1	208000048	208000495	Intergenic	Intergenic	chr1	50890729	50891151	Intergenic	CpG-1102	chr1	184121753	184122130	Intergenic	Intergenic	chr1	179710614	179714832	TTS (NR_138090)	TTS (NR_138090)
chr1	180992335	180992768	promoter-TSS (NM_001286210)	promoter-TSS (NM_001286210)	chr1	160580373	160581293	intron (NR_104401, intron 5 of 5)	intron (NR_104401, intron 5 of 5)	chr1	196621729	196621997	intron (NM_000186, intron 1 of 21)	intron (NM_000186, intron 1 of 21)	chr1	76617791	76618060	intron (NM_001349105, intron 1 of 2)	intron (NM_001349105, intron 1 of 2)
chr1	214620651	214620982	intron (NM_005401, intron 3 of 18)	intron (NM_005401, intron 3 of 18)	chr1	176859253	176859720	intron (NM_207108, intron 17 of 21)	L2b|LINE|L2	chr1	203456644	203457486	3' UTR (NM_201348, exon 3 of 3)	3' UTR (NM_201348, exon 3 of 3)	chr1	88632967	88633436	Intergenic	GA-rich|Low_complexity|Low_complexity
chr1	2383529	2383769	Intergenic	Intergenic	chr1	148644121	148644645	intron (NR_104217, intron 2 of 17).3	intron (NR_104217, intron 2 of 17).3	chr1	230463874	230464349	intron (NM_001258311, intron 5 of 6)	intron (NM_001258311, intron 5 of 6)	chr1	48374100	48374671	intron (NM_001194986, intron 2 of 6)	intron (NM_001194986, intron 2 of 6)
chr1	17559881	17560192	intron (NM_013358, intron 11 of 15)	intron (NM_013358, intron 11 of 15)	chr1	179700047	179700954	intron (NM_001329716, intron 1 of 6)	intron (NM_001329716, intron 1 of 6)	chr1	45957191	45957630	promoter-TSS (NM_007170)	promoter-TSS (NM_007170)	chr1	32229988	32230609	promoter-TSS (NM_001294336)	promoter-TSS (NM_001294336)
chr1	183149511	183150033	Intergenic	Intergenic	chr1	149305478	149305711	Intergenic	Intergenic	chr1	95390101	95390320	intron (NM_001286055, intron 1 of 5)	intron (NM_001286055, intron 1 of 5)	chr1	180205148	180205640	intron (NM_033343, intron 1 of 5)	intron (NM_033343, intron 1 of 5)
chr1	156099349	156099945	intron (NM_001282624, intron 2 of 10)	intron (NM_001282624, intron 2 of 10)	chr1	175822018	175822289	Intergenic	Intergenic	chr1	57041499	57041995	intron (NM_003713, intron 1 of 5)	intron (NM_003713, intron 1 of 5)	chr1	61954859	61955208	Intergenic	AluSz|SINE|Alu
chr1	143467934	143468211	Intergenic	AluSg|SINE|Alu	chr1	152365719	152366064	Intergenic	Intergenic	chr1	10588952	10589172	intron (NM_004565, intron 2 of 8)	intron (NM_004565, intron 2 of 8)	chr1	57809186	57809463	intron (NM_001353980, intron 4 of 5)	LTR12C|LTR|ERV1
chr1	17093280	17093701	Intergenic	Intergenic	chr1	153338198	153338665	Intergenic	Intergenic	chr1	231297979	231298352	promoter-TSS (NM_001300889)	promoter-TSS (NM_001300889)	chr1	202670571	202671154	intron (NM_177402, intron 1 of 8)	Charlie1a|DNA|hAT-Charlie
chr1	183203939	183204169	intron (NM_005562, intron 15 of 22)	intron (NM_005562, intron 15 of 22)	chr1	230768902	230769328	Intergenic	MLT1E1A|LTR|ERVL-MaLR	chr1	19756919	19757260	intron (NM_001313932, intron 1 of 4)	intron (NM_001313932, intron 1 of 4)	chr1	119869993	119870479	promoter-TSS (NR_146623)	promoter-TSS (NR_146623)
chr1	234860313	234860814	intron (NR_038856, intron 1 of 2)	intron (NR_038856, intron 1 of 2)	chr1	38971390	38971950	Intergenic	Intergenic	chr1	88607419	88607644	Intergenic	L2b|LINE|L2	chr1	62043488	62044178	Intergenic	L1PA6|LINE|L1
chr1	6508784	6509117	exon (NM_031475, exon 8 of 13)	exon (NM_031475, exon 8 of 13)	chr1	218117988	218118221	Intergenic	Intergenic	chr1	31157751	31158352	Intergenic	CpG	chr1	228747681	228747998	TTS (NR_106988).2	TTS (NR_106988).2
chr1	52497056	52497459	TTS (NR_046405)	TTS (NR_046405)	chr1	207606941	207607536	Intergenic	Intergenic	chr1	202997292	202997673	intron (NM_001304332, intron 1 of 28)	intron (NM_001304332, intron 1 of 28)	chr1	213624635	213624998	Intergenic	Intergenic
chr1	25160583	25160813	intron (NM_013943, intron 4 of 5)	SVA_E|Other|Other	chr1	2617049	2618590	intron (NM_001242672, intron 4 of 6)	intron (NM_001242672, intron 4 of 6)	chr1	64971158	64971810	promoter-TSS (NM_001293274)	promoter-TSS (NM_001293274)	chr1	241573698	241573967	Intergenic	Intergenic
chr1	28574044	28574309	Intergenic	Intergenic	chr1	30678500	30679033	Intergenic	HERVH-int|LTR|ERV1	chr1	44794077	44794460	intron (NM_001301701, intron 2 of 7)	intron (NM_001301701, intron 2 of 7)	chr1	55462609	55462985	Intergenic	CpG
chr1	144568194	144568442	intron (NM_001278267, intron 52 of 130)	intron (NM_001278267, intron 52 of 130)	chr1	30863635	30864279	Intergenic	L1MDa|LINE|L1	chr1	59485705	59486065	promoter-TSS (NR_110626)	promoter-TSS (NR_110626)	chr1	18961047	18963848	intron (NM_013945, intron 3 of 7)	intron (NM_013945, intron 3 of 7)
chr1	23903344	23903628	Intergenic	Intergenic	chr1	4257035	4257372	Intergenic	L1PB1|LINE|L1	chr1	15743858	15744225	intron (NM_024329, intron 1 of 3)	intron (NM_024329, intron 1 of 3)	chr1	234040714	234041053	intron (NM_173508, intron 1 of 7)	CpG
chr1	8772521	8772811	intron (NM_001042681, intron 1 of 22)	intron (NM_001042681, intron 1 of 22)	chr1	157266075	157267200	Intergenic	L1PA7|LINE|L1	chr1	211908064	211908559	Intergenic	L2a|LINE|L2	chr1	111216086	111216642	promoter-TSS (NR_109845)	promoter-TSS (NR_109845)
chr1	150295211	150295557	intron (NR_146769, intron 1 of 15)	AluSx|SINE|Alu	chr1	152776820	152777167	TTS (NM_001276331)	TTS (NM_001276331)	chr1	68202023	68202242	intron (NM_018841, intron 2 of 3)	intron (NM_018841, intron 2 of 3)	chr1	156893323	156894471	intron (NM_144702, intron 2 of 14)	CpG-1816
chr1	234748775	234749373	Intergenic	Intergenic	chr1	214164524	214164907	intron (NM_002763, intron 1 of 4)	intron (NM_002763, intron 1 of 4)	chr1	185703361	185703669	promoter-TSS (NM_031935)	promoter-TSS (NM_031935)	chr1	161433407	161435633	Intergenic	CpG
chr1	35228728	35229029	3' UTR (NM_153212, exon 2 of 2)	3' UTR (NM_153212, exon 2 of 2)	chr1	157917425	157917907	intron (NR_135760, intron 3 of 3)	intron (NR_135760, intron 3 of 3)	chr1	110936468	110936724	Intergenic	MER68|LTR|ERVL	chr1	54106736	54107337	intron (NM_147193, intron 1 of 9)	intron (NM_147193, intron 1 of 9)
chr1	212203930	212204286	intron (NM_001199811, intron 1 of 19)	MLT1M|LTR|ERVL-MaLR	chr1	203407783	203408016	Intergenic	MIRb|SINE|MIR	chr1	113999853	114000156	intron (NM_001142782, intron 1 of 20)	intron (NM_001142782, intron 1 of 20)	chr1	70345262	70345664	intron (NM_001350216, intron 7 of 25)	7SLRNA|srpRNA|srpRNA
chr1	161443119	161443388	Intergenic	HERV9-int|LTR|ERV1	chr1	49242005	49242379	intron (NM_001349794, intron 1 of 6)	intron (NM_001349794, intron 1 of 6)	chr1	17768282	17768628	Intergenic	Intergenic	chr1	231318312	231319555	TTS (NM_001256615)	TTS (NM_001256615)
chr1	155973211	155973654	Intergenic	Intergenic	chr1	149751267	149751796	Intergenic	AluSc|SINE|Alu	chr1	43428921	43429554	intron (NR_033967, intron 1 of 3)	intron (NR_033967, intron 1 of 3)	chr1	54206477	54207015	Intergenic	Intergenic
chr1	33937678	33937969	promoter-TSS (NM_145238)	promoter-TSS (NM_145238)	chr1	220705563	220706134	intron (NM_001286129, intron 1 of 2)	MIRc|SINE|MIR	chr1	40804645	40804914	Intergenic	MIRb|SINE|MIR	chr1	237336547	237337252	intron (NM_001035, intron 1 of 104)	intron (NM_001035, intron 1 of 104)
chr1	156093819	156094789	intron (NM_005572, intron 1 of 9)	AluSg|SINE|Alu	chr1	158137208	158137441	Intergenic	AluSx|SINE|Alu	chr1	64128802	64129081	Intergenic	L2b|LINE|L2	chr1	76165037	76166085	Intergenic	L1PA4|LINE|L1
chr1	8065681	8065911	Intergenic	AluSg4|SINE|Alu	chr1	18377479	18378013	Intergenic	MIRb|SINE|MIR	chr1	177375623	177375972	Intergenic	L1PA3|LINE|L1	chr1	158146888	158148391	Intergenic	CpG
chr1	217833990	217834237	intron (NM_138796, intron 3 of 10)	MLT1I|LTR|ERVL-MaLR	chr1	169705933	169706166	Intergenic	Intergenic	chr1	1057450	1058029	Intergenic	Intergenic	chr1	36173365	36174374	Intergenic	CpG
chr1	180567518	180567826	Intergenic	Intergenic	chr1	220068613	220068871	intron (NR_002753, intron 1 of 2)	L1M5|LINE|L1	chr1	242013004	242013281	intron (NM_130398, intron 3 of 15)	intron (NM_130398, intron 3 of 15)	chr1	46998090	47000082	exon (NM_001357063, exon 3 of 3)	exon (NM_001357063, exon 3 of 3)
chr1	201458772	201459089	intron (NM_004078, intron 3 of 5)	AluSx|SINE|Alu	chr1	4585013	4585515	Intergenic	MER58A|DNA|hAT-Charlie	chr1	154944878	154945200	intron (NM_001202859, intron 1 of 12)	intron (NM_001202859, intron 1 of 12)	chr1	71512624	71514481	promoter-TSS (NR_028294)	promoter-TSS (NR_028294)
chr1	249117925	249118358	intron (NM_001322462, intron 1 of 8)	intron (NM_001322462, intron 1 of 8)	chr1	153408337	153410217	TTS (NM_001045479)	TTS (NM_001045479)	chr1	39877032	39877516	exon (NM_015038, exon 1 of 1)	exon (NM_015038, exon 1 of 1)	chr1	54593128	54593689	Intergenic	L2c|LINE|L2
chr1	144533279	144533558	intron (NM_001278267, intron 52 of 130)	intron (NM_001278267, intron 52 of 130)	chr1	181451335	181451829	Intergenic	CpG	chr1	2177212	2177526	intron (NM_003036, intron 1 of 6)	AluSz6|SINE|Alu	chr1	147931184	147931681	non-coding (NR_148945, exon 1 of 2)	non-coding (NR_148945, exon 1 of 2)
chr1	83530255	83530545	intron (NR_147074, intron 5 of 10)	intron (NR_147074, intron 5 of 10)	chr1	153178488	153179118	Intergenic	L1MD2|LINE|L1	chr1	86315481	86315862	intron (NM_001349955, intron 37 of 59)	intron (NM_001349955, intron 37 of 59)	chr1	76079011	76079776	intron (NM_001320283, intron 1 of 21)	intron (NM_001320283, intron 1 of 21)
chr1	216896814	216897177	promoter-TSS (NM_001243515)	promoter-TSS (NM_001243515)	chr1	2962593	2962989	Intergenic	L1MEc|LINE|L1	chr1	236028518	236028753	intron (NM_001301365, intron 1 of 52)	L2a|LINE|L2	chr1	111105495	111106043	Intergenic	LTR16E1|LTR|ERVL
chr1	11001954	11002389	Intergenic	Intergenic	chr1	237212148	237212430	intron (NM_001035, intron 1 of 104)	intron (NM_001035, intron 1 of 104)	chr1	40098485	40098998	intron (NM_014571, intron 1 of 4)	GC_rich|Low_complexity|Low_complexity	chr1	165455449	165455742	intron (NR_026744, intron 5 of 6)	intron (NR_026744, intron 5 of 6)
chr1	150335572	150335815	promoter-TSS (NM_015203)	promoter-TSS (NM_015203)	chr1	18278018	18278329	Intergenic	Intergenic	chr1	212895197	212895443	Intergenic	Intergenic	chr1	157322493	157322762	Intergenic	Intergenic
chr1	22889642	22889981	promoter-TSS (NM_020526)	promoter-TSS (NM_020526)	chr1	4621681	4622332	Intergenic	MLT1G|LTR|ERVL-MaLR	chr1	2347333	2347557	Intergenic	Intergenic	chr1	244893570	244894189	Intergenic	CpG
chr1	207483259	207483683	Intergenic	Intergenic	chr1	152391335	152392194	Intergenic	Intergenic	chr1	64128187	64128519	Intergenic	Intergenic	chr1	2899264	2900742	Intergenic	Intergenic
chr1	113478226	113478501	intron (NM_003051, intron 1 of 4)	intron (NM_003051, intron 1 of 4)	chr1	39153745	39154147	Intergenic	Intergenic	chr1	43826742	43827002	exon (NM_001255, exon 9 of 11)	exon (NM_001255, exon 9 of 11)	chr1	152081639	152082897	exon (NM_007113, exon 3 of 3)	exon (NM_007113, exon 3 of 3)
chr1	149816101	149816600	Intergenic	Intergenic	chr1	153651523	153652164	exon (NM_000906, exon 1 of 22)	exon (NM_000906, exon 1 of 22)	chr1	202435076	202435374	intron (NM_032103, intron 1 of 11)	L2|LINE|L2	chr1	75645348	75645617	Intergenic	L1PA6|LINE|L1
chr1	156467160	156467577	intron (NM_005920, intron 1 of 11)	intron (NM_005920, intron 1 of 11)	chr1	202234198	202234603	intron (NM_001017404, intron 4 of 15)	intron (NM_001017404, intron 4 of 15)	chr1	205286981	205287219	intron (NM_030952, intron 1 of 6)	intron (NM_030952, intron 1 of 6)	chr1	202237146	202238095	intron (NM_001017404, intron 4 of 15)	intron (NM_001017404, intron 4 of 15)
chr1	1286661	1287013	Intergenic	Intergenic	chr1	182098144	182098810	Intergenic	Intergenic	chr1	156646908	156647510	promoter-TSS (NM_006617)	promoter-TSS (NM_006617)	chr1	3057085	3057428	intron (NM_022114, intron 1 of 16)	intron (NM_022114, intron 1 of 16)
chr1	65377083	65377334	intron (NM_001321852, intron 1 of 24)	MIRc|SINE|MIR	chr1	38073529	38073762	Intergenic	Intergenic	chr1	62588206	62588526	intron (NM_001350145, intron 38 of 43)	AluSx1|SINE|Alu	chr1	50575065	50576517	intron (NM_001324213, intron 1 of 6)	intron (NM_001324213, intron 1 of 6)
chr1	147752203	147752483	intron (NM_001351365, intron 71 of 94)	AluSc5|SINE|Alu	chr1	9711949	9712320	TTS (NR_027045)	TTS (NR_027045)	chr1	95201020	95201489	intron (NR_104131, intron 1 of 4)	intron (NR_104131, intron 1 of 4)	chr1	2619336	2619733	intron (NM_001242672, intron 4 of 6)	intron (NM_001242672, intron 4 of 6)
chr1	10555032	10555510	intron (NM_004565, intron 1 of 8)	intron (NM_004565, intron 1 of 8)	chr1	213691353	213691586	Intergenic	Helitron1Nb_Mam|RC|Helitron	chr1	45636094	45636449	intron (NM_020883, intron 1 of 13)	AluJr|SINE|Alu	chr1	91183472	91185685	Intergenic	Intergenic
chr1	68257661	68257909	intron (NM_018841, intron 1 of 3)	L2a|LINE|L2	chr1	210112715	210113380	intron (NM_001146261, intron 1 of 9)	intron (NM_001146261, intron 1 of 9)	chr1	28853120	28853339	intron (NM_001048194, intron 1 of 10)	AluSx1|SINE|Alu	chr1	184942810	184944352	5' UTR (NM_052966, exon 1 of 14)	5' UTR (NM_052966, exon 1 of 14)
chr1	33225123	33225633	intron (NM_020888, intron 1 of 6)	MIRc|SINE|MIR	chr1	177133297	177135226	promoter-TSS (NM_001286164)	promoter-TSS (NM_001286164)	chr1	67411345	67411565	intron (NM_001350530, intron 5 of 15)	AluJo|SINE|Alu	chr1	203375343	203375612	Intergenic	Intergenic
chr1	43412575	43412978	intron (NM_006516, intron 1 of 9)	intron (NM_006516, intron 1 of 9)	chr1	57889432	57889670	intron (NM_001353980, intron 4 of 5)	CpG	chr1	200591128	200591347	Intergenic	AluSq2|SINE|Alu	chr1	4008101	4008370	non-coding (NR_147024, exon 2 of 3)	non-coding (NR_147024, exon 2 of 3)
chr1	6483604	6483844	Intergenic	Intergenic	chr1	175735771	175736758	Intergenic	Charlie15a|DNA|hAT-Charlie	chr1	45638039	45638313	intron (NM_020883, intron 1 of 13)	intron (NM_020883, intron 1 of 13)	chr1	207668930	207670571	intron (NM_000573, intron 1 of 38)	CpG
chr1	172289913	172290271	intron (NM_001136127, intron 16 of 19)	intron (NM_001136127, intron 16 of 19)	chr1	12227185	12227881	TTS (NR_107000)	TTS (NR_107000)	chr1	169734719	169735117	Intergenic	Intergenic	chr1	116420733	116421086	Intergenic	MIR|SINE|MIR
chr1	148527537	148527819	intron (NR_104217, intron 2 of 17).3	intron (NR_104217, intron 2 of 17).3	chr1	229561540	229562105	Intergenic	MLT1C|LTR|ERVL-MaLR	chr1	33723900	33724147	intron (NM_152493, intron 1 of 8)	intron (NM_152493, intron 1 of 8)	chr1	179499157	179499458	intron (NM_144696, intron 23 of 25)	AluSx3|SINE|Alu
chr1	147751654	147751894	intron (NM_001351365, intron 71 of 94)	L1MEc|LINE|L1	chr1	161419025	161419909	Intergenic	CpG	chr1	28099332	28099551	promoter-TSS (NM_177424)	promoter-TSS (NM_177424)	chr1	237210882	237211306	intron (NM_001035, intron 1 of 104)	intron (NM_001035, intron 1 of 104)
chr1	26324930	26325174	promoter-TSS (NM_000437)	promoter-TSS (NM_000437)	chr1	176521273	176522152	intron (NM_021936, intron 1 of 4)	intron (NM_021936, intron 1 of 4)	chr1	167416743	167417053	intron (NM_000734, intron 1 of 7)	intron (NM_000734, intron 1 of 7)	chr1	114891242	114891826	Intergenic	Intergenic
chr1	63152417	63152816	intron (NM_001272001, intron 1 of 47)	AluJr4|SINE|Alu	chr1	236303765	236304211	Intergenic	Intergenic	chr1	27904163	27904437	intron (NM_001029882, intron 1 of 6)	intron (NM_001029882, intron 1 of 6)	chr1	62730324	62730893	intron (NM_001320269, intron 5 of 8)	AluSx|SINE|Alu
chr1	209921420	209921707	Intergenic	L2c|LINE|L2	chr1	179488805	179489296	intron (NM_144696, intron 21 of 25)	L1PA13|LINE|L1	chr1	1891216	1892101	intron (NM_001304360, intron 14 of 38)	intron (NM_001304360, intron 14 of 38)	chr1	5829629	5830022	Intergenic	Intergenic
chr1	19253472	19253720	intron (NM_001136265, intron 1 of 8)	MIRc|SINE|MIR	chr1	60392784	60393535	promoter-TSS (NR_134982)	promoter-TSS (NR_134982)	chr1	200376230	200376483	exon (NM_001281294, exon 3 of 3)	exon (NM_001281294, exon 3 of 3)	chr1	181286583	181286852	Intergenic	Intergenic
chr1	155879377	155879657	intron (NM_001256821, intron 3 of 5)	AluSx1|SINE|Alu	chr1	203224890	203225159	Intergenic	Intergenic	chr1	87239683	87239951	Intergenic	Intergenic	chr1	214161321	214163189	intron (NM_002763, intron 1 of 4)	intron (NM_002763, intron 1 of 4)
chr1	198903270	198903699	intron (NR_040073, intron 1 of 2)	intron (NR_040073, intron 1 of 2)	chr1	2838864	2839352	Intergenic	MER53|DNA|hAT	chr1	24305256	24305475	intron (NM_054016, intron 1 of 5).2	intron (NM_054016, intron 1 of 5).2	chr1	69132974	69133535	Intergenic	Intergenic
chr1	10092414	10092687	promoter-TSS (NM_006048)	promoter-TSS (NM_006048)	chr1	4502755	4503140	Intergenic	L1MEd|LINE|L1	chr1	198898475	198898694	intron (NR_040073, intron 1 of 2)	intron (NR_040073, intron 1 of 2)	chr1	58555035	58555603	intron (NM_001353980, intron 1 of 5)	intron (NM_001353980, intron 1 of 5)
chr1	203482283	203482531	Intergenic	Intergenic	chr1	177080670	177080908	intron (NM_207108, intron 1 of 21)	intron (NM_207108, intron 1 of 21)	chr1	52647825	52648083	intron (NM_007324, intron 1 of 17)	SVA_D|Other|Other	chr1	61123512	61124008	Intergenic	Intergenic
chr1	108815255	108815854	Intergenic	CpG	chr1	237218147	237218498	intron (NM_001035, intron 1 of 104)	LTR33|LTR|ERVL	chr1	224686541	224686760	intron (NM_001322302, intron 2 of 6)	intron (NM_001322302, intron 2 of 6)	chr1	226692305	226692812	Intergenic	L1PA5|LINE|L1
chr1	143645816	143646079	Intergenic	Intergenic	chr1	229902178	229902666	Intergenic	Intergenic	chr1	183462582	183462832	intron (NM_001174061, intron 1 of 21)	L1MEf|LINE|L1	chr1	116518648	116520752	intron (NM_018420, intron 1 of 11)	intron (NM_018420, intron 1 of 11)
chr1	52110226	52110741	intron (NM_148906, intron 1 of 22)	L2a|LINE|L2	chr1	1531469	1531752	Intergenic	(CAGAGA)n|Simple_repeat|Simple_repeat	chr1	7326569	7326842	intron (NM_001349608, intron 4 of 21)	L2b|LINE|L2	chr1	71728713	71729362	Intergenic	Intergenic
chr1	223903928	223904255	intron (NM_001748, intron 1 of 20)	intron (NM_001748, intron 1 of 20)	chr1	181561350	181561583	intron (NM_000721, intron 6 of 46)	intron (NM_000721, intron 6 of 46)	chr1	120602297	120602516	intron (NM_024408, intron 1 of 33)	intron (NM_024408, intron 1 of 33)	chr1	214033846	214034135	intron (NR_037850, intron 4 of 5)	L2b|LINE|L2
chr1	200283956	200284261	Intergenic	Intergenic	chr1	182561168	182561805	Intergenic	L2a|LINE|L2	chr1	153699989	153700252	promoter-TSS (NM_001324475)	promoter-TSS (NM_001324475)	chr1	45028885	45029167	intron (NM_001319957, intron 1 of 13)	intron (NM_001319957, intron 1 of 13)
chr1	24645763	24646197	promoter-TSS (NM_001195010)	promoter-TSS (NM_001195010)	chr1	179511445	179511678	intron (NM_144696, intron 25 of 25)	intron (NM_144696, intron 25 of 25)	chr1	55137006	55137831	intron (NM_001039464, intron 7 of 23)	intron (NM_001039464, intron 7 of 23)	chr1	40833946	40834506	Intergenic	L1PA2|LINE|L1
chr1	11984177	11984465	intron (NM_138346, intron 1 of 2)	AluSx|SINE|Alu	chr1	173648320	173649175	Intergenic	L1PA6|LINE|L1	chr1	56842182	56842435	Intergenic	MIRb|SINE|MIR	chr1	66157211	66157792	Intergenic	LTR33A|LTR|ERVL
chr1	225923686	225923945	Intergenic	Intergenic	chr1	166012016	166012560	Intergenic	Intergenic	chr1	39623766	39624368	intron (NM_012090, intron 1 of 92)	intron (NM_012090, intron 1 of 92)	chr1	152083792	152084172	exon (NM_007113, exon 3 of 3)	exon (NM_007113, exon 3 of 3)
chr1	198203812	198204052	intron (NM_133494, intron 2 of 9)	intron (NM_133494, intron 2 of 9)	chr1	157806571	157807280	intron (NM_005894, intron 2 of 5)	AluSz|SINE|Alu	chr1	43417441	43418794	intron (NM_006516, intron 1 of 9)	intron (NM_006516, intron 1 of 9)	chr1	4209596	4209872	Intergenic	Intergenic
chr1	120218036	120218311	Intergenic	Intergenic	chr1	152539731	152539987	promoter-TSS (NM_178435)	promoter-TSS (NM_178435)	chr1	54481718	54482014	intron (NM_001010978, intron 2 of 5)	intron (NM_001010978, intron 2 of 5)	chr1	1951051	1951883	intron (NM_000815, intron 1 of 8)	CpG
chr1	165257745	165258058	intron (NM_177398, intron 3 of 8)	intron (NM_177398, intron 3 of 8)	chr1	236849217	236849625	promoter-TSS (NM_001278344)	promoter-TSS (NM_001278344)	chr1	200343167	200343474	promoter-TSS (NR_040064)	promoter-TSS (NR_040064)	chr1	71515015	71515489	intron (NR_038420, intron 2 of 2)	intron (NR_038420, intron 2 of 2)
chr1	108211592	108211956	intron (NM_001079874, intron 2 of 9)	intron (NM_001079874, intron 2 of 9)	chr1	165559779	165560380	Intergenic	L2c|LINE|L2	chr1	203123653	203123898	intron (NM_000674, intron 3 of 3)	LTR33A_|LTR|ERVL	chr1	41875233	41875551	Intergenic	Intergenic
chr1	89488151	89488421	intron (NM_001319181, intron 1 of 9)	intron (NM_001319181, intron 1 of 9)	chr1	219710265	219710613	intron (NR_135822, intron 1 of 3)	intron (NR_135822, intron 1 of 3)	chr1	6659376	6659608	exon (NM_014851, exon 2 of 4)	exon (NM_014851, exon 2 of 4)	chr1	156403608	156404248	Intergenic	Intergenic
chr1	185615690	185616005	Intergenic	Intergenic	chr1	203085156	203085802	Intergenic	Intergenic	chr1	11332737	11332986	promoter-TSS (NM_001330350)	promoter-TSS (NM_001330350)	chr1	100148871	100149246	intron (NM_017734, intron 3 of 7)	L2a|LINE|L2
chr1	540565	540805	Intergenic	L1ME1|LINE|L1	chr1	204780540	204780977	Intergenic	AluJo|SINE|Alu	chr1	8940314	8941214	TTS (NR_038351)	TTS (NR_038351)	chr1	39269672	39270233	Intergenic	CpG
chr1	10095016	10095256	intron (NM_001105562, intron 1 of 27)	AluY|SINE|Alu	chr1	30677737	30677970	Intergenic	HERVH-int|LTR|ERV1	chr1	10895794	10896084	Intergenic	CpG	chr1	75576661	75576930	Intergenic	L1PA3|LINE|L1
chr1	38397657	38397960	promoter-TSS (NM_001297434)	promoter-TSS (NM_001297434)	chr1	159121605	159122060	Intergenic	Intergenic	chr1	8079601	8079860	intron (NM_018948, intron 1 of 3)	intron (NM_018948, intron 1 of 3)	chr1	223652859	223653240	Intergenic	Intergenic
chr1	44513813	44514207	Intergenic	Intergenic	chr1	228713256	228714697	Intergenic	L1PA4|LINE|L1	chr1	47223601	47224677	Intergenic	MamRep1879|DNA|hAT?	chr1	51472598	51472936	Intergenic	L1P3|LINE|L1
chr1	24867821	24868276	intron (NR_109781, intron 2 of 2)	intron (NR_109781, intron 2 of 2)	chr1	22945460	22945722	Intergenic	MIRb|SINE|MIR	chr1	24307033	24307280	promoter-TSS (NM_001191007)	promoter-TSS (NM_001191007)	chr1	34522	35304	non-coding (NR_026818, exon 3 of 3)	non-coding (NR_026818, exon 3 of 3)
chr1	31867766	31868030	Intergenic	Intergenic	chr1	13178887	13179321	Intergenic	Intergenic	chr1	44011650	44011897	intron (NM_001329137, intron 4 of 34)	intron (NM_001329137, intron 4 of 34)	chr1	208425512	208425869	Intergenic	Intergenic
chr1	148930883	148931123	intron (NR_027354, intron 1 of 3)	intron (NR_027354, intron 1 of 3)	chr1	13360540	13361017	intron (NM_001010889, intron 1 of 3).2	intron (NM_001010889, intron 1 of 3).2	chr1	92269603	92270229	intron (NR_036634, intron 2 of 17)	intron (NR_036634, intron 2 of 17)	chr1	65218229	65219098	intron (NM_018211, intron 1 of 11)	MLT1K|LTR|ERVL-MaLR
chr1	176866888	176867168	intron (NM_207108, intron 16 of 21)	intron (NM_207108, intron 16 of 21)	chr1	152373841	152374500	Intergenic	L1PA3|LINE|L1	chr1	168311836	168312055	Intergenic	Intergenic	chr1	205803018	205803503	intron (NM_152491, intron 10 of 12)	AluSz|SINE|Alu
chr1	218556885	218557135	intron (NM_001135599, intron 2 of 7)	intron (NM_001135599, intron 2 of 7)	chr1	101701856	101702568	promoter-TSS (NM_001400)	promoter-TSS (NM_001400)	chr1	45794576	45794800	TTS (NM_012222)	TTS (NM_012222)	chr1	234350051	234351089	intron (NM_001300845, intron 1 of 6)	intron (NM_001300845, intron 1 of 6)
chr1	43433152	43433382	intron (NR_033967, intron 1 of 3)	MIR3|SINE|MIR	chr1	230583044	230583277	Intergenic	L1MC4|LINE|L1	chr1	171328951	171329417	Intergenic	L1PA7|LINE|L1	chr1	54059752	54060749	exon (NM_147193, exon 3 of 10)	exon (NM_147193, exon 3 of 10)
chr1	186651358	186651805	Intergenic	Intergenic	chr1	11958281	11959306	Intergenic	Intergenic	chr1	55350264	55350857	intron (NM_014762, intron 1 of 8)	MLT1K|LTR|ERVL-MaLR	chr1	204947855	204948294	intron (NM_001005388, intron 17 of 29)	intron (NM_001005388, intron 17 of 29)
chr1	26704792	26705145	Intergenic	Intergenic	chr1	208651631	208651864	Intergenic	Intergenic	chr1	65152695	65153004	intron (NM_001293274, intron 25 of 25)	intron (NM_001293274, intron 25 of 25)	chr1	91655634	91655903	Intergenic	Intergenic
chr1	71172053	71172619	intron (NR_125938, intron 1 of 6)	LTR1B|LTR|ERV1	chr1	181454431	181456415	intron (NM_000721, intron 1 of 46)	intron (NM_000721, intron 1 of 46)	chr1	35655472	35655760	intron (NR_136703, intron 4 of 11)	AluSx|SINE|Alu	chr1	156844983	156845880	exon (NM_002529, exon 12 of 17)	exon (NM_002529, exon 12 of 17)
chr1	7022818	7023058	intron (NM_001349608, intron 2 of 21)	intron (NM_001349608, intron 2 of 21)	chr1	160441125	160442389	Intergenic	L2|LINE|L2	chr1	32054475	32054758	Intergenic	CpG	chr1	241519140	241520577	promoter-TSS (NM_001350116)	promoter-TSS (NM_001350116)
chr1	66647881	66648232	intron (NM_001037340, intron 1 of 14)	intron (NM_001037340, intron 1 of 14)	chr1	4224144	4224605	Intergenic	Intergenic	chr1	2178058	2178314	intron (NM_003036, intron 1 of 6)	intron (NM_003036, intron 1 of 6)	chr1	204633121	204633413	intron (NM_201630, intron 1 of 1)	intron (NM_201630, intron 1 of 1)
chr1	27890350	27890814	intron (NM_001029882, intron 1 of 6)	intron (NM_001029882, intron 1 of 6)	chr1	229903956	229904514	Intergenic	Intergenic	chr1	7740264	7741006	intron (NM_001349613, intron 1 of 11)	CpG	chr1	208131237	208131506	Intergenic	Intergenic
chr1	245116434	245116817	Intergenic	Intergenic	chr1	31124378	31124765	Intergenic	(CCTG)n|Simple_repeat|Simple_repeat	chr1	9261771	9262223	Intergenic	Intergenic	chr1	241128754	241129487	intron (NM_001350116, intron 4 of 16)	intron (NM_001350116, intron 4 of 16)
chr1	16375220	16375553	5' UTR (NM_001165945, exon 1 of 13)	5' UTR (NM_001165945, exon 1 of 13)	chr1	166803213	166803532	Intergenic	L1MCb|LINE|L1	chr1	172418423	172419153	intron (NM_139240, intron 3 of 6)	intron (NM_139240, intron 3 of 6)	chr1	207626169	207626688	Intergenic	MLT1F|LTR|ERVL-MaLR
chr1	997783	998189	intron (NR_148960, intron 2 of 3)	intron (NR_148960, intron 2 of 3)	chr1	142897561	142898292	Intergenic	MER52A|LTR|ERV1	chr1	93873055	93873344	Intergenic	L1PA4|LINE|L1	chr1	156390596	156391578	promoter-TSS (NR_029691)	promoter-TSS (NR_029691)
chr1	3408085	3408315	intron (NM_001409, intron 35 of 36)	intron (NM_001409, intron 35 of 36)	chr1	204932944	204933322	intron (NM_001160331, intron 6 of 26)	intron (NM_001160331, intron 6 of 26)	chr1	8156340	8156671	Intergenic	Intergenic	chr1	202943794	202944217	Intergenic	Intergenic
chr1	94083586	94083857	intron (NM_003567, intron 3 of 11)	intron (NM_003567, intron 3 of 11)	chr1	208163501	208163734	Intergenic	Intergenic	chr1	154153170	154153629	intron (NM_152263, intron 2 of 9)	AluSx1|SINE|Alu	chr1	224788858	224789298	intron (NR_136294, intron 4 of 8)	MER50|LTR|ERV1
chr1	61543944	61544259	intron (NM_001145511, intron 1 of 10)	intron (NM_001145511, intron 1 of 10)	chr1	249191926	249192721	Intergenic	L1PA10|LINE|L1	chr1	156095791	156096857	intron (NM_001257374, intron 1 of 12)	intron (NM_001257374, intron 1 of 12)	chr1	218387920	218388384	Intergenic	Intergenic
chr1	65400238	65400499	intron (NM_001321852, intron 1 of 24)	L2c|LINE|L2	chr1	214142144	214142500	intron (NR_037850, intron 1 of 5)	intron (NR_037850, intron 1 of 5)	chr1	29448997	29449656	promoter-TSS (NM_001171868)	promoter-TSS (NM_001171868)	chr1	77230652	77230878	intron (NR_149059, intron 1 of 2)	intron (NR_149059, intron 1 of 2)
chr1	25032025	25032297	Intergenic	Intergenic	chr1	161437987	161438525	Intergenic	CpG	chr1	223889306	223890263	intron (NM_001146068, intron 1 of 20)	polypurine|Low_complexity|Low_complexity	chr1	214249402	214249823	Intergenic	Intergenic
chr1	15753696	15754253	intron (NM_024329, intron 3 of 3)	intron (NM_024329, intron 3 of 3)	chr1	176519541	176520683	intron (NM_021936, intron 1 of 4)	intron (NM_021936, intron 1 of 4)	chr1	52202742	52203946	intron (NM_148905, intron 1 of 18)	intron (NM_148905, intron 1 of 18)	chr1	55481036	55481774	Intergenic	L2b|LINE|L2
chr1	231542673	231542993	intron (NM_022051, intron 1 of 4)	intron (NM_022051, intron 1 of 4)	chr1	92950436	92950744	intron (NM_005263, intron 1 of 6)	CpG-1329	chr1	153650821	153651251	promoter-TSS (NM_000906)	promoter-TSS (NM_000906)	chr1	91192370	91192741	Intergenic	CpG
chr1	145472683	145473012	intron (NM_001039888, intron 3 of 3)	intron (NM_001039888, intron 3 of 3)	chr1	165450191	165450702	intron (NR_026744, intron 6 of 6)	L2c|LINE|L2	chr1	78449388	78449636	intron (NM_001317099, intron 1 of 3)	LTR5_Hs|LTR|ERVK	chr1	4004784	4005417	intron (NR_040065, intron 2 of 2)	intron (NR_040065, intron 2 of 2)
chr1	212461246	212461702	intron (NM_006243, intron 1 of 12)	AluSx|SINE|Alu	chr1	13667033	13667585	TTS (NM_001024661).2	TTS (NM_001024661).2	chr1	228974007	228974286	Intergenic	Intergenic	chr1	11490425	11490709	Intergenic	L2a|LINE|L2
chr1	66819906	66820389	promoter-TSS (NM_001297442)	promoter-TSS (NM_001297442)	chr1	165426277	165426827	Intergenic	Intergenic	chr1	246862304	246862564	Intergenic	Intergenic	chr1	179407692	179408151	intron (NR_073544, intron 15 of 25)	HERVK3-int|LTR|ERVK
chr1	61604818	61605188	intron (NM_001134673, intron 2 of 10)	intron (NM_001134673, intron 2 of 10)	chr1	220626130	220626815	Intergenic	Intergenic	chr1	6085819	6086107	promoter-TSS (NM_003636)	promoter-TSS (NM_003636)	chr1	143421401	143421827	Intergenic	L1PA12|LINE|L1
chr1	78005133	78005489	intron (NM_012093, intron 13 of 13)	intron (NM_012093, intron 13 of 13)	chr1	91181762	91182003	intron (NM_020063, intron 1 of 2)	intron (NM_020063, intron 1 of 2)	chr1	212203421	212203659	intron (NM_001199811, intron 1 of 19)	Charlie20a|DNA|hAT-Charlie	chr1	3303860	3304297	intron (NM_022114, intron 4 of 16)	intron (NM_022114, intron 4 of 16)
chr1	92293268	92293554	intron (NR_036634, intron 2 of 17)	intron (NR_036634, intron 2 of 17)	chr1	165093215	165094023	Intergenic	MIR3|SINE|MIR	chr1	1976184	1976428	Intergenic	CpG	chr1	159157548	159158231	intron (NM_001346510, intron 1 of 8)	intron (NM_001346510, intron 1 of 8)
chr1	42328493	42329154	intron (NR_038260, intron 1 of 2)	intron (NR_038260, intron 1 of 2)	chr1	169511537	169511770	exon (NM_000130, exon 13 of 25)	exon (NM_000130, exon 13 of 25)	chr1	25567005	25567240	Intergenic	AluJr4|SINE|Alu	chr1	179544882	179545275	promoter-TSS (NM_001297575)	promoter-TSS (NM_001297575)
chr1	33807522	33807893	intron (NM_198040, intron 8 of 13)	intron (NM_198040, intron 8 of 13)	chr1	38135149	38135890	Intergenic	CT-rich|Low_complexity|Low_complexity	chr1	40605798	40606042	Intergenic	MLT1D|LTR|ERVL-MaLR	chr1	41768684	41770163	Intergenic	HSMAR1|DNA|TcMar-Mariner
chr1	43413284	43413669	intron (NM_006516, intron 1 of 9)	intron (NM_006516, intron 1 of 9)	chr1	215262803	215263577	intron (NM_001017424, intron 2 of 6)	AluSp|SINE|Alu	chr1	228973296	228973738	Intergenic	Intergenic	chr1	114812176	114812459	Intergenic	Intergenic
chr1	207205629	207206005	intron (NM_023938, intron 1 of 3)	intron (NM_023938, intron 1 of 3)	chr1	245604376	245605011	intron (NM_018012, intron 4 of 14)	intron (NM_018012, intron 4 of 14)	chr1	37945594	37945925	promoter-TSS (NR_106790)	promoter-TSS (NR_106790)	chr1	2591019	2591516	intron (NM_001242672, intron 4 of 6)	intron (NM_001242672, intron 4 of 6)
chr1	98729385	98729644	intron (NR_046088, intron 2 of 2)	intron (NR_046088, intron 2 of 2)	chr1	179509980	179510493	intron (NM_144696, intron 25 of 25)	L1PA6|LINE|L1	chr1	36103898	36104161	intron (NM_001199779, intron 1 of 5)	MIRc|SINE|MIR	chr1	201913890	201915511	intron (NM_012134, intron 1 of 2)	intron (NM_012134, intron 1 of 2)
chr1	65363317	65363598	intron (NM_001321852, intron 1 of 24)	intron (NM_001321852, intron 1 of 24)	chr1	158133745	158134319	Intergenic	L3|LINE|CR1	chr1	24889552	24889771	intron (NM_001010980, intron 1 of 3)	L1M6|LINE|L1	chr1	204867979	204868790	intron (NM_001005388, intron 1 of 29)	intron (NM_001005388, intron 1 of 29)
chr1	16469861	16470136	intron (NM_004431, intron 3 of 16)	intron (NM_004431, intron 3 of 16)	chr1	230718718	230718978	Intergenic	ERVL-E-int|LTR|ERVL	chr1	111621805	111622089	Intergenic	L1PA5|LINE|L1	chr1	54200199	54200915	promoter-TSS (NM_147193)	promoter-TSS (NM_147193)
chr1	68258386	68258628	intron (NM_018841, intron 1 of 3)	intron (NM_018841, intron 1 of 3)	chr1	205013605	205014600	intron (NM_005076, intron 1 of 22)	intron (NM_005076, intron 1 of 22)	chr1	43411938	43412507	intron (NM_006516, intron 1 of 9)	L2b|LINE|L2	chr1	35601339	35602376	Intergenic	HERVH-int|LTR|ERV1
chr1	113999904	114000134	intron (NM_001142782, intron 1 of 20)	intron (NM_001142782, intron 1 of 20)	chr1	108506256	108508062	promoter-TSS (NR_046653)	promoter-TSS (NR_046653)	chr1	205547937	205548357	intron (NM_181644, intron 1 of 9)	intron (NM_181644, intron 1 of 9)	chr1	161943872	161944332	Intergenic	Intergenic
chr1	13654133	13654530	intron (NM_001099850, intron 1 of 2).2	SVA_E|Other|Other	chr1	208380629	208380862	intron (NM_025179, intron 3 of 31)	intron (NM_025179, intron 3 of 31)	chr1	44902328	44902860	intron (NM_001319957, intron 1 of 13)	intron (NM_001319957, intron 1 of 13)	chr1	61499111	61499490	Intergenic	AluSx1|SINE|Alu
chr1	149980605	149980845	intron (NM_020205, intron 1 of 11)	intron (NM_020205, intron 1 of 11)	chr1	14219645	14220133	Intergenic	Intergenic	chr1	161396998	161397351	Intergenic	AluSc8|SINE|Alu	chr1	172721748	172722724	Intergenic	Intergenic
chr1	156647668	156647917	promoter-TSS (NM_006617)	promoter-TSS (NM_006617)	chr1	162910981	162911288	Intergenic	Intergenic	chr1	43419032	43419472	intron (NM_006516, intron 1 of 9)	intron (NM_006516, intron 1 of 9)	chr1	207637601	207638281	intron (NM_001006658, intron 1 of 19)	intron (NM_001006658, intron 1 of 19)
chr1	32281382	32281643	intron (NM_001281987, intron 1 of 15)	intron (NM_001281987, intron 1 of 15)	chr1	99280082	99280315	Intergenic	MLT1G1-int|LTR|ERVL-MaLR	chr1	178096390	178096760	intron (NM_170692, intron 1 of 17)	intron (NM_170692, intron 1 of 17)	chr1	54167928	54168659	intron (NM_147193, intron 1 of 9)	intron (NM_147193, intron 1 of 9)
chr1	39643994	39644250	intron (NM_012090, intron 1 of 92)	intron (NM_012090, intron 1 of 92)	chr1	159090431	159091211	Intergenic	MIR|SINE|MIR	chr1	207928615	207929046	intron (NM_172361, intron 1 of 9)	intron (NM_172361, intron 1 of 9)	chr1	228891070	228891825	Intergenic	Intergenic
chr1	16508736	16508976	Intergenic	Intergenic	chr1	38952850	38953750	Intergenic	Intergenic	chr1	24866880	24867307	intron (NR_109781, intron 2 of 2)	intron (NR_109781, intron 2 of 2)	chr1	204960651	204961611	intron (NM_001160331, intron 24 of 26)	intron (NM_001160331, intron 24 of 26)
chr1	173375946	173376188	intron (NR_037845, intron 2 of 2)	intron (NR_037845, intron 2 of 2)	chr1	166887408	166887726	3' UTR (NM_199351, exon 10 of 10)	3' UTR (NM_199351, exon 10 of 10)	chr1	16538989	16539252	promoter-TSS (NM_153213)	promoter-TSS (NM_153213)	chr1	50796879	50798018	Intergenic	HAL1|LINE|L1
chr1	161576025	161576320	non-coding (NR_024151, exon 1 of 1)	non-coding (NR_024151, exon 1 of 1)	chr1	163338377	163338644	Intergenic	Intergenic	chr1	180992406	180992656	promoter-TSS (NM_001286210)	promoter-TSS (NM_001286210)	chr1	57938317	57938989	intron (NM_001353980, intron 4 of 5)	intron (NM_001353980, intron 4 of 5)
chr1	108963915	108964241	Intergenic	CpG	chr1	165112332	165112638	Intergenic	L2a|LINE|L2	chr1	110546077	110546484	promoter-TSS (NM_001242675)	promoter-TSS (NM_001242675)	chr1	110683474	110684051	Intergenic	Intergenic
chr1	169086350	169086666	intron (NM_001677, intron 2 of 5)	intron (NM_001677, intron 2 of 5)	chr1	35187761	35188082	Intergenic	LTR50|LTR|ERVL	chr1	162042233	162042452	intron (NM_014697, intron 1 of 9)	intron (NM_014697, intron 1 of 9)	chr1	203366532	203366832	Intergenic	L1MA9|LINE|L1
chr1	228986227	228986888	Intergenic	Intergenic	chr1	208483523	208483817	Intergenic	Intergenic	chr1	211725255	211725585	Intergenic	Intergenic	chr1	229168279	229168835	Intergenic	Intergenic
chr1	94144446	94144686	intron (NM_001261408, intron 3 of 13)	intron (NM_001261408, intron 3 of 13)	chr1	38231690	38232807	Intergenic	Intergenic	chr1	231552874	231553110	intron (NM_022051, intron 1 of 4)	intron (NM_022051, intron 1 of 4)	chr1	63466188	63466620	non-coding (NR_146607, exon 2 of 2)	non-coding (NR_146607, exon 2 of 2)
chr1	198899460	198899736	intron (NR_040073, intron 1 of 2)	intron (NR_040073, intron 1 of 2)	chr1	160048994	160049593	Intergenic	Intergenic	chr1	207221211	207221523	3' UTR (NM_018566, exon 2 of 2)	3' UTR (NM_018566, exon 2 of 2)	chr1	226682282	226682993	Intergenic	AluSg|SINE|Alu
chr1	28678634	28678962	Intergenic	HAL1|LINE|L1	chr1	202960858	202961316	intron (NR_036557, intron 1 of 4)	intron (NR_036557, intron 1 of 4)	chr1	145211457	145211676	intron (NM_203458, intron 1 of 4)	intron (NM_203458, intron 1 of 4)	chr1	76080977	76082250	promoter-TSS (NM_001320283)	promoter-TSS (NM_001320283)
chr1	113936932	113937283	intron (NM_001142782, intron 1 of 20)	intron (NM_001142782, intron 1 of 20)	chr1	152058736	152059205	exon (NM_001008536, exon 3 of 3)	exon (NM_001008536, exon 3 of 3)	chr1	167599319	167599789	promoter-TSS (NM_052862)	promoter-TSS (NM_052862)	chr1	185921941	185922228	intron (NM_031935, intron 11 of 106)	HERVH-int|LTR|ERV1
chr1	86094353	86094725	Intergenic	Intergenic	chr1	166966226	166966767	intron (NM_032858, intron 5 of 11)	MER30|DNA|hAT-Charlie	chr1	111965425	111965787	exon (NM_002557, exon 6 of 11)	exon (NM_002557, exon 6 of 11)	chr1	2628020	2629371	intron (NM_001242672, intron 4 of 6)	intron (NM_001242672, intron 4 of 6)
chr1	86094743	86095038	Intergenic	Intergenic	chr1	157891458	157891908	Intergenic	Intergenic	chr1	52832198	52832502	promoter-TSS (NM_001330585)	promoter-TSS (NM_001330585)	chr1	230561070	230561550	intron (NM_001258311, intron 1 of 6)	CpG
chr1	156097387	156097926	intron (NM_001282624, intron 2 of 10)	AluSz6|SINE|Alu	chr1	184242524	184242964	Intergenic	L2b|LINE|L2	chr1	169555307	169555698	exon (NM_000130, exon 1 of 25)	exon (NM_000130, exon 1 of 25)	chr1	237089691	237089996	Intergenic	THE1B|LTR|ERVL-MaLR
chr1	6309309	6309837	exon (NM_207370, exon 6 of 6)	exon (NM_207370, exon 6 of 6)	chr1	204869752	204870526	intron (NM_001005388, intron 1 of 29)	L2a|LINE|L2	chr1	8934242	8934488	intron (NM_001353346, intron 2 of 11)	AluSx4|SINE|Alu	chr1	231228981	231229542	Intergenic	Intergenic
chr1	78468303	78468565	intron (NM_001317100, intron 2 of 3)	intron (NM_001317100, intron 2 of 3)	chr1	245690219	245690782	intron (NM_018012, intron 4 of 14)	intron (NM_018012, intron 4 of 14)	chr1	1950767	1951271	intron (NM_000815, intron 1 of 8)	CpG	chr1	166007881	166008449	Intergenic	L2c|LINE|L2
chr1	186672536	186672971	Intergenic	MER51B|LTR|ERV1	chr1	167157271	167157567	intron (NR_110811, intron 2 of 3)	AluSp|SINE|Alu	chr1	64385643	64386427	intron (NM_001083592, intron 1 of 6)	intron (NM_001083592, intron 1 of 6)	chr1	62102189	62102641	Intergenic	Intergenic
chr1	44514486	44514909	Intergenic	MLT1A|LTR|ERVL-MaLR	chr1	177820947	177821363	Intergenic	Intergenic	chr1	168270654	168270929	intron (NM_005149, intron 5 of 7)	AluSx4|SINE|Alu	chr1	234488720	234489155	Intergenic	AluSz|SINE|Alu
chr1	24307067	24307297	promoter-TSS (NM_001191007)	promoter-TSS (NM_001191007)	chr1	152289199	152289578	intron (NM_002016, intron 1 of 2)	L2|LINE|L2	chr1	156594369	156594636	exon (NM_021817, exon 6 of 7)	exon (NM_021817, exon 6 of 7)	chr1	90588904	90589287	Intergenic	AluSc5|SINE|Alu
chr1	151689256	151689653	promoter-TSS (NM_001291106)	promoter-TSS (NM_001291106)	chr1	208920621	208920864	Intergenic	L1MA8|LINE|L1	chr1	226737467	226738103	intron (NM_001003665, intron 1 of 3)	intron (NM_001003665, intron 1 of 3)	chr1	226642751	226643397	Intergenic	Intergenic
chr1	19337024	19337444	Intergenic	LTR88a|LTR|Gypsy?	chr1	165412276	165413769	intron (NR_033824, intron 1 of 1)	intron (NR_033824, intron 1 of 1)	chr1	219048279	219048849	intron (NR_031644, intron 6 of 6)	intron (NR_031644, intron 6 of 6)	chr1	184355127	184355571	promoter-TSS (NM_030806)	promoter-TSS (NM_030806)
chr1	1440728	1440987	Intergenic	LTR13|LTR|ERVK	chr1	222789597	222790304	Intergenic	Intergenic	chr1	43416314	43416533	intron (NM_006516, intron 1 of 9)	AluSq2|SINE|Alu	chr1	2595635	2596447	intron (NM_001242672, intron 4 of 6)	intron (NM_001242672, intron 4 of 6)
chr1	95003881	95004462	intron (NM_001993, intron 2 of 5)	MIRc|SINE|MIR	chr1	153168846	153169137	Intergenic	Intergenic	chr1	94341862	94342151	exon (NM_014597, exon 2 of 7)	exon (NM_014597, exon 2 of 7)	chr1	236304829	236305098	promoter-TSS (NM_003272)	promoter-TSS (NM_003272)
chr1	11845111	11845355	TTS (NM_001330358)	TTS (NM_001330358)	chr1	220449950	220450218	Intergenic	AluJr4|SINE|Alu	chr1	8378086	8378440	intron (NM_001080397, intron 1 of 8)	CpG	chr1	16345914	16346191	promoter-TSS (NM_001349685)	promoter-TSS (NM_001349685)
chr1	91184003	91184477	Intergenic	CpG	chr1	218222390	218222840	intron (NR_110794, intron 2 of 3)	intron (NR_110794, intron 2 of 3)	chr1	210484672	210485112	Intergenic	Intergenic	chr1	60614393	60615036	Intergenic	MIRb|SINE|MIR
chr1	178986596	178987056	Intergenic	Intergenic	chr1	232899039	232899452	Intergenic	LOR1b|LTR|ERV1	chr1	118823707	118823929	Intergenic	L1PA2|LINE|L1	chr1	240801775	240802414	intron (NR_128706, intron 2 of 3)	intron (NR_128706, intron 2 of 3)
chr1	41949618	41950318	intron (NM_001302269, intron 1 of 3)	intron (NM_001302269, intron 1 of 3)	chr1	217474875	217475536	Intergenic	Intergenic	chr1	150186053	150186354	Intergenic	Intergenic	chr1	43331391	43332342	intron (NR_104171, intron 1 of 3)	MLT2A1|LTR|ERVL
chr1	23903873	23904454	Intergenic	Intergenic	chr1	34899747	34900731	Intergenic	Intergenic	chr1	44011226	44011481	intron (NM_001329137, intron 4 of 34)	intron (NM_001329137, intron 4 of 34)	chr1	92947925	92948618	intron (NM_005263, intron 3 of 6)	CpG-1329
chr1	236073549	236073997	Intergenic	Intergenic	chr1	11456551	11456834	Intergenic	L2a|LINE|L2	chr1	149909742	149910082	Intergenic	Intergenic	chr1	48284786	48285291	intron (NM_001194986, intron 2 of 6)	intron (NM_001194986, intron 2 of 6)
chr1	46420022	46420293	intron (NM_001324321, intron 3 of 28)	intron (NM_001324321, intron 3 of 28)	chr1	39100	40120	Intergenic	MLT1E1A|LTR|ERVL-MaLR	chr1	151961253	151962021	intron (NM_002966, intron 1 of 2)	intron (NM_002966, intron 1 of 2)	chr1	179560620	179561398	5' UTR (NM_173533, exon 1 of 17)	5' UTR (NM_173533, exon 1 of 17)
chr1	155054399	155054883	intron (NM_004952, intron 1 of 4)	CpG	chr1	223545119	223545838	Intergenic	L1PA3|LINE|L1	chr1	41823754	41824345	Intergenic	Intergenic	chr1	63393239	63393825	Intergenic	Intergenic
chr1	2477229	2477530	Intergenic	Intergenic	chr1	173668248	173668780	Intergenic	L1PA6|LINE|L1	chr1	8317964	8318910	Intergenic	AluY|SINE|Alu	chr1	184128405	184128716	Intergenic	L2b|LINE|L2
chr1	90376776	90377506	intron (NM_001134479, intron 2 of 2)	intron (NM_001134479, intron 2 of 2)	chr1	181759687	181760730	intron (NM_000721, intron 44 of 46)	intron (NM_000721, intron 44 of 46)	chr1	113748544	113748876	non-coding (NR_038846, exon 1 of 3)	non-coding (NR_038846, exon 1 of 3)	chr1	66999874	67000482	intron (NM_032291, intron 1 of 24)	intron (NM_032291, intron 1 of 24)
chr1	168147604	168147849	promoter-TSS (NM_152902)	promoter-TSS (NM_152902)	chr1	42456497	42456820	intron (NR_038261, intron 1 of 3)	L1PA3|LINE|L1	chr1	94168770	94169010	intron (NM_001261408, intron 3 of 13)	AluJr|SINE|Alu	chr1	38113352	38113783	Intergenic	AluSp|SINE|Alu
chr1	25833091	25833753	Intergenic	L1PA2|LINE|L1	chr1	184944231	184945313	Intergenic	L2a|LINE|L2	chr1	115690719	115690938	Intergenic	L1PA2|LINE|L1	chr1	171220455	171220980	intron (NM_001282693, intron 1 of 8)	intron (NM_001282693, intron 1 of 8)
chr1	66802120	66802558	intron (NM_001037339, intron 1 of 9)	intron (NM_001037339, intron 1 of 9)	chr1	152925701	152925934	Intergenic	Intergenic	chr1	16508694	16508913	Intergenic	Intergenic	chr1	114832380	114832815	Intergenic	L2a|LINE|L2
chr1	20799889	20800247	Intergenic	Intergenic	chr1	208724513	208724834	Intergenic	Intergenic	chr1	248056832	248057051	Intergenic	L1PA2|LINE|L1	chr1	54196886	54198349	intron (NM_147193, intron 1 of 9)	MIR3|SINE|MIR
chr1	150700637	150700897	Intergenic	SVA_F|Other|Other	chr1	166132960	166133847	intron (NM_001017961, intron 1 of 1)	intron (NM_001017961, intron 1 of 1)	chr1	35658989	35659779	promoter-TSS (NR_136702)	promoter-TSS (NR_136702)	chr1	57553239	57553508	intron (NM_001353983, intron 4 of 14)	intron (NM_001353983, intron 4 of 14)
chr1	10472935	10473225	intron (NM_001304451, intron 6 of 11)	intron (NM_001304451, intron 6 of 11)	chr1	175123829	175124475	Intergenic	Intergenic	chr1	46649556	46649780	intron (NM_005727, intron 3 of 8)	intron (NM_005727, intron 3 of 8)	chr1	44962503	44962772	intron (NM_001319957, intron 1 of 13)	intron (NM_001319957, intron 1 of 13)
chr1	1373523	1373849	intron (NM_199121, intron 2 of 2)	intron (NM_199121, intron 2 of 2)	chr1	112687710	112687943	Intergenic	Intergenic	chr1	179106128	179106384	intron (NM_007314, intron 1 of 11)	intron (NM_007314, intron 1 of 11)	chr1	18061668	18062341	Intergenic	L2c|LINE|L2
chr1	84639696	84640027	intron (NM_001300915, intron 2 of 11)	L2c|LINE|L2	chr1	170662475	170663200	intron (NM_006902, intron 1 of 4)	intron (NM_006902, intron 1 of 4)	chr1	41177436	41177759	intron (NM_001308115, intron 1 of 9)	MIRc|SINE|MIR	chr1	202182928	202185098	intron (NM_001017404, intron 1 of 15)	intron (NM_001017404, intron 1 of 15)
chr1	98492574	98493219	intron (NR_046105, intron 3 of 4)	intron (NR_046105, intron 3 of 4)	chr1	101776670	101777158	Intergenic	Intergenic	chr1	201277167	201277400	intron (NM_001005337, intron 2 of 13)	intron (NM_001005337, intron 2 of 13)	chr1	171811276	171811840	intron (NM_001136127, intron 1 of 19)	intron (NM_001136127, intron 1 of 19)
chr1	28974444	28974838	promoter-TSS (NR_004407)	promoter-TSS (NR_004407)	chr1	119543173	119544004	intron (NR_135035, intron 1 of 1)	intron (NR_135035, intron 1 of 1)	chr1	149224741	149225013	Intergenic	Intergenic	chr1	110014069	110014782	intron (NM_001040709, intron 2 of 5)	AluJr|SINE|Alu
chr1	27286639	27286869	intron (NM_152365, intron 1 of 3)	CpG	chr1	2619373	2619732	intron (NM_001242672, intron 4 of 6)	intron (NM_001242672, intron 4 of 6)	chr1	235114780	235115004	Intergenic	Intergenic	chr1	61395263	61395982	Intergenic	Intergenic
chr1	202082138	202082450	Intergenic	Intergenic	chr1	210173907	210174265	intron (NM_001146261, intron 3 of 9)	AluSg4|SINE|Alu	chr1	8130561	8131007	Intergenic	Intergenic	chr1	11546444	11547579	intron (NM_020780, intron 1 of 20)	AluJo|SINE|Alu
chr1	245127568	245127805	TTS (NR_111907)	TTS (NR_111907)	chr1	153436505	153438139	Intergenic	Intergenic	chr1	46982801	46983353	Intergenic	Intergenic	chr1	2625578	2625936	intron (NM_001242672, intron 4 of 6)	intron (NM_001242672, intron 4 of 6)
chr1	85410898	85411338	intron (NM_153259, intron 7 of 13)	intron (NM_153259, intron 7 of 13)	chr1	148189671	148189904	intron (NM_001351372, intron 19 of 29)	L2b|LINE|L2	chr1	39644437	39644766	intron (NM_012090, intron 1 of 92)	intron (NM_012090, intron 1 of 92)	chr1	32295075	32295344	Intergenic	L2|LINE|L2
chr1	200710896	200711362	intron (NM_001297707, intron 1 of 17)	intron (NM_001297707, intron 1 of 17)	chr1	217307677	217308287	intron (NM_001134285, intron 1 of 8)	CpG	chr1	205270458	205271194	TTS (NM_030952)	TTS (NM_030952)	chr1	90247255	90247724	Intergenic	MER21C|LTR|ERVL
chr1	223890270	223890633	intron (NM_001146068, intron 1 of 20)	intron (NM_001146068, intron 1 of 20)	chr1	11541806	11542202	intron (NM_020780, intron 1 of 20)	intron (NM_020780, intron 1 of 20)	chr1	10554899	10555123	intron (NM_004565, intron 1 of 8)	intron (NM_004565, intron 1 of 8)	chr1	5778714	5779110	Intergenic	MIR3|SINE|MIR
chr1	37499726	37500009	promoter-TSS (NM_000831)	promoter-TSS (NM_000831)	chr1	223352008	223352394	Intergenic	Intergenic	chr1	117913819	117914055	intron (NM_006699, intron 1 of 12)	intron (NM_006699, intron 1 of 12)	chr1	37202342	37202613	Intergenic	Intergenic
chr1	204257800	204258169	intron (NM_014935, intron 1 of 22)	intron (NM_014935, intron 1 of 22)	chr1	216892777	216893347	intron (NM_001243513, intron 1 of 7)	intron (NM_001243513, intron 1 of 7)	chr1	117752991	117753426	intron (NM_001253850, intron 1 of 4)	intron (NM_001253850, intron 1 of 4)	chr1	166941929	166946145	promoter-TSS (NM_001286378)	promoter-TSS (NM_001286378)
chr1	156472950	156473218	Intergenic	Intergenic	chr1	29137685	29137918	promoter-TSS (NM_000911)	promoter-TSS (NM_000911)	chr1	79299518	79299820	Intergenic	L2|LINE|L2	chr1	110692837	110693106	promoter-TSS (NM_001010898)	promoter-TSS (NM_001010898)
chr1	117184939	117185462	intron (NM_001007237, intron 2 of 10)	intron (NM_001007237, intron 2 of 10)	chr1	153402600	153403042	Intergenic	Intergenic	chr1	248335305	248335673	Intergenic	L1PA2|LINE|L1	chr1	1970443	1970989	Intergenic	MIR|SINE|MIR
chr1	193083886	193084150	Intergenic	Intergenic	chr1	210273572	210274454	intron (NM_001146261, intron 7 of 9)	intron (NM_001146261, intron 7 of 9)	chr1	1373185	1373487	intron (NM_199121, intron 2 of 2)	intron (NM_199121, intron 2 of 2)	chr1	15250582	15252306	intron (NM_001018000, intron 1 of 7)	CpG
chr1	110502856	110503086	Intergenic	Intergenic	chr1	175826649	175826882	Intergenic	Intergenic	chr1	230220769	230221011	intron (NM_004481, intron 1 of 15)	intron (NM_004481, intron 1 of 15)	chr1	91869703	91871006	promoter-TSS (NM_001017975)	promoter-TSS (NM_001017975)
chr1	223914023	223914302	intron (NM_001748, intron 2 of 20)	intron (NM_001748, intron 2 of 20)	chr1	59024510	59024814	Intergenic	L1MC1|LINE|L1	chr1	90018107	90018529	intron (NM_001134476, intron 3 of 7)	intron (NM_001134476, intron 3 of 7)	chr1	54150355	54151867	intron (NM_147193, intron 1 of 9)	intron (NM_147193, intron 1 of 9)
chr1	32263824	32264381	exon (NM_144569, exon 8 of 16)	exon (NM_144569, exon 8 of 16)	chr1	241522467	241522989	Intergenic	L2a|LINE|L2	chr1	19253426	19254425	intron (NM_001136265, intron 1 of 8)	intron (NM_001136265, intron 1 of 8)	chr1	64726358	64727009	Intergenic	Intergenic
chr1	171283349	171283816	intron (NM_002022, intron 1 of 9)	intron (NM_002022, intron 1 of 9)	chr1	157173259	157173511	Intergenic	Intergenic	chr1	234445504	234445789	intron (NM_001300845, intron 3 of 6)	intron (NM_001300845, intron 3 of 6)	chr1	36590464	36591271	promoter-TSS (NM_005202)	promoter-TSS (NM_005202)
chr1	9885038	9885448	promoter-TSS (NM_001302883)	promoter-TSS (NM_001302883)	chr1	176807861	176808942	intron (NM_020318, intron 21 of 22)	intron (NM_020318, intron 21 of 22)	chr1	113939493	113939948	intron (NM_001142782, intron 1 of 20)	MamRep137|DNA|TcMar?	chr1	231311027	231311364	intron (NM_001004342, intron 1 of 9)	LTR40b|LTR|ERVL
chr1	161431392	161431622	Intergenic	CpG	chr1	230723120	230723372	Intergenic	L1ME3|LINE|L1	chr1	179107905	179108202	intron (NM_007314, intron 1 of 11)	LTR12C|LTR|ERV1	chr1	180207646	180208103	intron (NM_033343, intron 1 of 5)	intron (NM_033343, intron 1 of 5)
chr1	157458977	157459259	Intergenic	AluY|SINE|Alu	chr1	165289263	165289858	intron (NM_177398, intron 3 of 8)	intron (NM_177398, intron 3 of 8)	chr1	42639361	42639659	Intergenic	MIR|SINE|MIR	chr1	202619761	202621144	intron (NM_177402, intron 1 of 8)	L2b|LINE|L2
chr1	22261234	22261632	intron (NM_005529, intron 1 of 96)	AluSg|SINE|Alu	chr1	230578434	230579328	Intergenic	MLT1A1|LTR|ERVL-MaLR	chr1	202205199	202205571	intron (NM_001017404, intron 4 of 15)	intron (NM_001017404, intron 4 of 15)	chr1	66808268	66809007	intron (NM_001037339, intron 1 of 9)	AluSz6|SINE|Alu
chr1	163615236	163615611	Intergenic	L1PA2|LINE|L1	chr1	148904066	148904561	TTS (NR_111000)	TTS (NR_111000)	chr1	202183265	202183743	intron (NM_001017404, intron 1 of 15)	CpG	chr1	60762850	60763163	Intergenic	Intergenic
chr1	157044224	157044514	Intergenic	Intergenic	chr1	37845742	37846486	Intergenic	L1PA6|LINE|L1	chr1	31943991	31944281	Intergenic	HERVIP10F-int|LTR|ERV1	chr1	239549609	239550122	promoter-TSS (NM_001347716)	promoter-TSS (NM_001347716)
chr1	82278209	82278468	intron (NM_001350698, intron 1 of 22)	intron (NM_001350698, intron 1 of 22)	chr1	152957184	152957500	intron (NM_005987, intron 1 of 1)	intron (NM_005987, intron 1 of 1)	chr1	11779580	11779853	exon (NM_198545, exon 7 of 7)	exon (NM_198545, exon 7 of 7)	chr1	231014428	231015320	TTS (NR_110681)	TTS (NR_110681)
chr1	204073525	204073874	intron (NM_005686, intron 1 of 13)	intron (NM_005686, intron 1 of 13)	chr1	186041761	186041994	intron (NM_031935, intron 52 of 106)	L2a|LINE|L2	chr1	8181766	8181985	Intergenic	AluJb|SINE|Alu	chr1	215670682	215670951	Intergenic	AluSx1|SINE|Alu
chr1	156861899	156862350	Intergenic	Intergenic	chr1	47697611	47698528	promoter-TSS (NM_001290405)	promoter-TSS (NM_001290405)	chr1	111684633	111685149	intron (NM_006090, intron 1 of 8)	intron (NM_006090, intron 1 of 8)	chr1	204971521	204972272	intron (NM_001005388, intron 27 of 29)	intron (NM_001005388, intron 27 of 29)
chr1	207219763	207220043	3' UTR (NM_018566, exon 2 of 2)	3' UTR (NM_018566, exon 2 of 2)	chr1	153355010	153355371	Intergenic	L1PA17|LINE|L1	chr1	168199443	168199802	intron (NM_199344, intron 1 of 7)	intron (NM_199344, intron 1 of 7)	chr1	54170746	54171204	intron (NM_147193, intron 1 of 9)	intron (NM_147193, intron 1 of 9)
chr1	178096596	178096857	intron (NM_170692, intron 1 of 17)	intron (NM_170692, intron 1 of 17)	chr1	163442461	163442776	Intergenic	Intergenic	chr1	243432004	243432463	intron (NM_001350248, intron 1 of 18)	intron (NM_001350248, intron 1 of 18)	chr1	114887370	114887904	Intergenic	MLT1I|LTR|ERVL-MaLR
chr1	81771853	81772093	Intergenic	Intergenic	chr1	207637775	207638008	intron (NM_001006658, intron 1 of 19)	intron (NM_001006658, intron 1 of 19)	chr1	41982038	41982415	intron (NM_001127714, intron 6 of 7)	L2a|LINE|L2	chr1	47910648	47911240	Intergenic	CpG
chr1	151521606	151522050	intron (NM_001126337, intron 1 of 11)	intron (NM_001126337, intron 1 of 11)	chr1	181266381	181267120	Intergenic	Intergenic	chr1	143646925	143647144	Intergenic	U1|snRNA|snRNA	chr1	90237157	90237541	Intergenic	AluJb|SINE|Alu
chr1	207220370	207220617	3' UTR (NM_018566, exon 2 of 2)	3' UTR (NM_018566, exon 2 of 2)	chr1	4631075	4631464	promoter-TSS (NR_147025)	promoter-TSS (NR_147025)	chr1	6803634	6804012	Intergenic	Intergenic	chr1	220863868	220864447	intron (NM_024709, intron 1 of 1)	CpG
chr1	50893051	50893380	Intergenic	CpG	chr1	47314010	47314378	intron (NR_002788, intron 9 of 11)	L1PA5|LINE|L1	chr1	29111924	29112188	Intergenic	AluY|SINE|Alu	chr1	111217374	111218305	promoter-TSS (NM_002232)	promoter-TSS (NM_002232)
chr1	116920157	116920905	intron (NM_001160233, intron 1 of 22)	intron (NM_001160233, intron 1 of 22)	chr1	226693342	226693985	Intergenic	Intergenic	chr1	155161246	155161878	intron (NM_001204285, intron 2 of 8)	G-rich|Low_complexity|Low_complexity	chr1	85593133	85593647	intron (NM_145172, intron 20 of 22)	intron (NM_145172, intron 20 of 22)
chr1	78469809	78470247	promoter-TSS (NM_001317103)	promoter-TSS (NM_001317103)	chr1	208084166	208084568	exon (NM_001773, exon 1 of 8)	exon (NM_001773, exon 1 of 8)	chr1	244615756	244616081	promoter-TSS (NM_001126)	promoter-TSS (NM_001126)	chr1	173153396	173153665	3' UTR (NM_003326, exon 3 of 3)	3' UTR (NM_003326, exon 3 of 3)
chr1	223919278	223919538	intron (NM_001748, intron 2 of 20)	intron (NM_001748, intron 2 of 20)	chr1	112707675	112708075	Intergenic	LTR78B|LTR|ERV1	chr1	153541014	153541612	Intergenic	Intergenic	chr1	237111364	237111633	Intergenic	Intergenic
chr1	155043118	155043624	Intergenic	Intergenic	chr1	229911087	229911483	Intergenic	Intergenic	chr1	36616150	36616369	intron (NM_001270895, intron 1 of 4)	intron (NM_001270895, intron 1 of 4)	chr1	65595676	65596028	Intergenic	AluJb|SINE|Alu
chr1	235267441	235267964	Intergenic	CpG	chr1	161423693	161423970	Intergenic	CpG	chr1	23961633	23961913	intron (NM_001348075, intron 4 of 6)	MIR|SINE|MIR	chr1	60465908	60466341	intron (NM_152377, intron 10 of 11)	intron (NM_152377, intron 10 of 11)
chr1	221892005	221892235	intron (NR_111940, intron 1 of 2)	intron (NR_111940, intron 1 of 2)	chr1	24164021	24164423	Intergenic	Intergenic	chr1	11004137	11004637	Intergenic	Intergenic	chr1	7749664	7750507	intron (NM_001349613, intron 1 of 11)	AluSq|SINE|Alu
chr1	19279455	19279794	intron (NM_001136265, intron 1 of 8)	intron (NM_001136265, intron 1 of 8)	chr1	215886380	215886643	intron (NM_206933, intron 61 of 71)	intron (NM_206933, intron 61 of 71)	chr1	7326075	7326294	intron (NM_001349608, intron 4 of 21)	intron (NM_001349608, intron 4 of 21)	chr1	181287382	181288058	Intergenic	CpG
chr1	47657411	47658513	Intergenic	L2|LINE|L2	chr1	163363325	163363805	Intergenic	AluY|SINE|Alu	chr1	226288237	226288564	Intergenic	Intergenic	chr1	241586736	241588252	Intergenic	MER52D|LTR|ERV1
chr1	161398107	161398424	Intergenic	Intergenic	chr1	208415757	208416675	intron (NM_025179, intron 1 of 31)	intron (NM_025179, intron 1 of 31)	chr1	8740943	8741526	intron (NM_001042681, intron 1 of 22)	intron (NM_001042681, intron 1 of 22)	chr1	6973930	6974205	intron (NM_001349608, intron 2 of 21)	intron (NM_001349608, intron 2 of 21)
chr1	11919107	11919524	promoter-TSS (NM_002521)	promoter-TSS (NM_002521)	chr1	226692246	226692505	Intergenic	L1PA5|LINE|L1	chr1	8949405	8949656	Intergenic	Intergenic	chr1	92162319	92162887	intron (NM_001195684, intron 16 of 17)	intron (NM_001195684, intron 16 of 17)
chr1	16982780	16983166	Intergenic	Intergenic	chr1	50892804	50893256	Intergenic	CpG	chr1	201450983	201451220	Intergenic	CpG	chr1	63539008	63540428	Intergenic	Intergenic
chr1	167599560	167599804	intron (NM_052862, intron 1 of 6)	CpG	chr1	152100398	152100751	Intergenic	Intergenic	chr1	203234981	203235222	Intergenic	AluSx|SINE|Alu	chr1	207667587	207667949	Intergenic	L2a|LINE|L2
chr1	160959872	160960188	Intergenic	AluSq2|SINE|Alu	chr1	223360837	223361189	Intergenic	L1MD1|LINE|L1	chr1	248691306	248691765	Intergenic	L1PA3|LINE|L1	chr1	226640396	226640997	Intergenic	Intergenic
chr1	98499761	98500092	intron (NR_046105, intron 3 of 4)	intron (NR_046105, intron 3 of 4)	chr1	115359004	115359611	Intergenic	Intergenic	chr1	178067447	178067686	intron (NM_170692, intron 1 of 17)	intron (NM_170692, intron 1 of 17)	chr1	47314235	47314734	intron (NR_002788, intron 9 of 11)	L1PA5|LINE|L1
chr1	8931048	8931288	5' UTR (NM_001201483, exon 3 of 11)	5' UTR (NM_001201483, exon 3 of 11)	chr1	245741108	245741451	intron (NM_018012, intron 5 of 14)	intron (NM_018012, intron 5 of 14)	chr1	1618117	1618394	intron (NM_001110781, intron 1 of 8)	AluY|SINE|Alu	chr1	13213886	13214383	Intergenic	AluSp|SINE|Alu
chr1	12123507	12123827	exon (NM_001243, exon 1 of 15)	exon (NM_001243, exon 1 of 15)	chr1	34111967	34112495	intron (NM_001281956, intron 29 of 70)	intron (NM_001281956, intron 29 of 70)	chr1	8773341	8773709	intron (NM_001042681, intron 1 of 22)	AluSq|SINE|Alu	chr1	47490553	47491141	intron (NM_178033, intron 1 of 11)	MSTB1|LTR|ERVL-MaLR
chr1	27317643	27317900	Intergenic	Intergenic	chr1	13658795	13659071	intron (NM_001099850, intron 1 of 2).2	L1PA7|LINE|L1	chr1	245127494	245127873	TTS (NR_111907)	TTS (NR_111907)	chr1	181283365	181283879	Intergenic	L2c|LINE|L2
chr1	155862970	155863435	Intergenic	Intergenic	chr1	208673732	208674430	Intergenic	X6A_LINE|LINE|CR1	chr1	3591256	3591520	intron (NM_005427, intron 1 of 13)	intron (NM_005427, intron 1 of 13)	chr1	145039211	145039936	intron (NM_022359, intron 1 of 6)	intron (NM_022359, intron 1 of 6)
chr1	113178862	113179311	intron (NM_006135, intron 1 of 9)	AT_rich|Low_complexity|Low_complexity	chr1	176976222	176976551	intron (NM_207108, intron 8 of 21)	AluSp|SINE|Alu	chr1	64434951	64435291	intron (NM_001083592, intron 1 of 6)	L2c|LINE|L2	chr1	65596918	65597187	Intergenic	Intergenic
chr1	218671680	218671965	intron (NR_031644, intron 2 of 6)	intron (NR_031644, intron 2 of 6)	chr1	181514616	181515177	intron (NM_000721, intron 3 of 46)	intron (NM_000721, intron 3 of 46)	chr1	113008982	113009229	promoter-TSS (NM_004185)	promoter-TSS (NM_004185)	chr1	89030744	89031490	intron (NR_110682, intron 2 of 3)	intron (NR_110682, intron 2 of 3)
chr1	45273814	45275300	exon (NM_001136537, exon 1 of 8)	exon (NM_001136537, exon 1 of 8)	chr1	159125490	159126132	Intergenic	L1PA6|LINE|L1	chr1	44620139	44620358	Intergenic	Intergenic	chr1	9711900	9712872	TTS (NR_027045)	TTS (NR_027045)
chr1	46357711	46358087	intron (NM_001319245, intron 4 of 28)	MER31-int|LTR|ERV1	chr1	208125775	208126349	Intergenic	Intergenic	chr1	169860300	169860613	intron (NM_181093, intron 1 of 13)	intron (NM_181093, intron 1 of 13)	chr1	14218614	14219057	Intergenic	Intergenic
chr1	31635341	31635712	Intergenic	AluSq|SINE|Alu	chr1	181346973	181347645	Intergenic	Intergenic	chr1	111965906	111966196	intron (NM_002557, intron 5 of 10)	intron (NM_002557, intron 5 of 10)	chr1	157249561	157249855	Intergenic	Tigger3b|DNA|TcMar-Tigger
chr1	233808966	233809250	TTS (NM_002245)	TTS (NM_002245)	chr1	181714777	181715373	intron (NM_000721, intron 25 of 46)	intron (NM_000721, intron 25 of 46)	chr1	47652529	47652776	intron (NM_005764, intron 2 of 3)	intron (NM_005764, intron 2 of 3)	chr1	40105079	40105529	promoter-TSS (NM_014571)	promoter-TSS (NM_014571)
chr1	43415207	43416771	intron (NM_006516, intron 1 of 9)	MER58B|DNA|hAT-Charlie	chr1	2978439	2978739	non-coding (NR_015440, exon 3 of 6)	non-coding (NR_015440, exon 3 of 6)	chr1	203259745	203260113	Intergenic	Intergenic	chr1	156594290	156595348	intron (NM_021817, intron 6 of 6)	CpG-1799
chr1	159111569	159112143	Intergenic	Intergenic	chr1	161654905	161655320	promoter-TSS (NR_002595)	promoter-TSS (NR_002595)	chr1	226312494	226312994	Intergenic	Intergenic	chr1	55476869	55477969	Intergenic	MER90a|LTR|ERV1
chr1	214612890	214613350	intron (NM_005401, intron 3 of 18)	CR1_Mam|LINE|CR1	chr1	112519962	112520195	intron (NM_172198, intron 2 of 6)	intron (NM_172198, intron 2 of 6)	chr1	88807736	88808256	Intergenic	L1PA2|LINE|L1	chr1	170463567	170464001	intron (NR_125958, intron 1 of 2)	intron (NR_125958, intron 1 of 2)
chr1	150702337	150702654	TTS (NM_001199739)	TTS (NM_001199739)	chr1	204832805	204833600	intron (NM_001005388, intron 1 of 29)	L1MB4|LINE|L1	chr1	239792202	239792961	5' UTR (NM_000740, exon 1 of 5)	5' UTR (NM_000740, exon 1 of 5)	chr1	179555409	179555858	Intergenic	CpG
chr1	84899404	84899634	Intergenic	Intergenic	chr1	177790103	177790336	Intergenic	Intergenic	chr1	78004839	78005408	intron (NM_012093, intron 13 of 13)	intron (NM_012093, intron 13 of 13)	chr1	177842235	177843048	Intergenic	Intergenic
chr1	109818068	109818301	3' UTR (NM_001408, exon 34 of 34)	3' UTR (NM_001408, exon 34 of 34)	chr1	226688091	226688863	Intergenic	L1PA5|LINE|L1	chr1	73957459	73957957	Intergenic	L1PA6|LINE|L1	chr1	112501101	112501422	intron (NM_172198, intron 2 of 6)	intron (NM_172198, intron 2 of 6)
chr1	223906813	223907356	intron (NM_001748, intron 2 of 20)	AluSx1|SINE|Alu	chr1	153312444	153313283	exon (NM_020393, exon 7 of 9)	exon (NM_020393, exon 7 of 9)	chr1	46648275	46648568	intron (NM_005727, intron 3 of 8)	intron (NM_005727, intron 3 of 8)	chr1	58068749	58069685	intron (NM_001353980, intron 4 of 5)	intron (NM_001353980, intron 4 of 5)
chr1	155140176	155140508	Intergenic	Intergenic	chr1	152111886	152112482	Intergenic	L1PA5|LINE|L1	chr1	156149314	156149591	Intergenic	LTR5_Hs|LTR|ERVK	chr1	153233517	153235078	exon (NM_000427, exon 2 of 2)	exon (NM_000427, exon 2 of 2)
chr1	28575405	28575732	Intergenic	Intergenic	chr1	152123481	152124011	Intergenic	L2a|LINE|L2	chr1	110210658	110210936	intron (NM_000848, intron 1 of 7)	CpG	chr1	202277294	202277618	intron (NM_001017403, intron 14 of 17)	MIRc|SINE|MIR
chr1	205267365	205267595	Intergenic	Intergenic	chr1	165119771	165120212	Intergenic	(CAA)n|Simple_repeat|Simple_repeat	chr1	16515225	16515549	Intergenic	MIRc|SINE|MIR	chr1	157158908	157159845	Intergenic	AluSg|SINE|Alu
chr1	36816857	36817145	intron (NM_001282547, intron 6 of 10)	intron (NM_001282547, intron 6 of 10)	chr1	230563570	230564289	Intergenic	Intergenic	chr1	147735130	147735485	intron (NM_001351365, intron 71 of 94)	intron (NM_001351365, intron 71 of 94)	chr1	1935199	1935595	promoter-TSS (NM_001304360)	promoter-TSS (NM_001304360)
chr1	8079128	8080189	intron (NM_018948, intron 1 of 3)	intron (NM_018948, intron 1 of 3)	chr1	181452439	181453353	exon (NM_001205293, exon 1 of 48)	exon (NM_001205293, exon 1 of 48)	chr1	183013306	183013772	intron (NM_002293, intron 1 of 27)	intron (NM_002293, intron 1 of 27)	chr1	54017240	54017735	intron (NM_147193, intron 3 of 9)	intron (NM_147193, intron 3 of 9)
chr1	45982990	45983540	intron (NM_001202431, intron 2 of 5)	AluY|SINE|Alu	chr1	170698500	170699684	intron (NM_022716, intron 3 of 3)	intron (NM_022716, intron 3 of 3)	chr1	156877446	156877758	intron (NM_001080471, intron 7 of 22)	intron (NM_001080471, intron 7 of 22)	chr1	14923998	14925765	promoter-TSS (NM_015209)	promoter-TSS (NM_015209)
chr1	143911718	143911948	intron (NR_144349, intron 1 of 3)	intron (NR_144349, intron 1 of 3)	chr1	208479658	208480010	Intergenic	Intergenic	chr1	1851197	1851629	promoter-TSS (NM_178545)	promoter-TSS (NM_178545)	chr1	54158285	54161230	intron (NM_147193, intron 1 of 9)	L2b|LINE|L2
chr1	65399595	65399825	intron (NM_001321852, intron 1 of 24)	intron (NM_001321852, intron 1 of 24)	chr1	158944440	158944673	intron (NM_152501, intron 8 of 8)	intron (NM_152501, intron 8 of 8)	chr1	91557285	91557813	Intergenic	MER77B|LTR|ERVL	chr1	230016142	230016641	intron (NR_146476, intron 1 of 1)	intron (NR_146476, intron 1 of 1)
chr1	200283424	200283654	Intergenic	Intergenic	chr1	152030446	152030679	Intergenic	Intergenic	chr1	178066004	178066429	intron (NM_170692, intron 1 of 17)	intron (NM_170692, intron 1 of 17)	chr1	48677222	48679555	Intergenic	HERVH-int|LTR|ERV1
chr1	229842784	229843145	Intergenic	MER11B|LTR|ERVK	chr1	152800308	152800845	TTS (NM_178348)	TTS (NM_178348)	chr1	99199042	99199286	intron (NR_033716, intron 8 of 8)	L2c|LINE|L2	chr1	167599349	167599783	promoter-TSS (NM_052862)	promoter-TSS (NM_052862)
chr1	19249218	19249473	intron (NM_001136265, intron 1 of 8)	MIR3|SINE|MIR	chr1	208444734	208445628	Intergenic	MER20|DNA|hAT-Charlie	chr1	67393925	67394218	intron (NM_001077700, intron 2 of 13)	intron (NM_001077700, intron 2 of 13)	chr1	3117020	3117387	intron (NM_022114, intron 2 of 16)	AluY|SINE|Alu
chr1	64385768	64386153	intron (NM_001083592, intron 1 of 6)	intron (NM_001083592, intron 1 of 6)	chr1	175040629	175041271	intron (NM_022093, intron 1 of 18)	MIR|SINE|MIR	chr1	10839552	10839771	intron (NM_001079843, intron 1 of 20)	intron (NM_001079843, intron 1 of 20)	chr1	56451319	56451728	Intergenic	AluSx|SINE|Alu
chr1	19275847	19276089	intron (NM_001136265, intron 1 of 8)	intron (NM_001136265, intron 1 of 8)	chr1	92951413	92952250	promoter-TSS (NM_001127216)	promoter-TSS (NM_001127216)	chr1	154391039	154391571	intron (NM_000565, intron 1 of 9)	intron (NM_000565, intron 1 of 9)	chr1	110016317	110016641	intron (NM_001040709, intron 2 of 5)	AluY|SINE|Alu
chr1	239394016	239394265	Intergenic	Intergenic	chr1	230046498	230046873	Intergenic	Intergenic	chr1	185283628	185283913	intron (NM_006469, intron 1 of 14)	intron (NM_006469, intron 1 of 14)	chr1	47007501	47008475	intron (NR_038403, intron 2 of 7)	L2a|LINE|L2
chr1	223070961	223071382	intron (NM_001350630, intron 1 of 8)	intron (NM_001350630, intron 1 of 8)	chr1	91170575	91171174	Intergenic	Intergenic	chr1	9223455	9223864	intron (NR_132742, intron 1 of 1)	intron (NR_132742, intron 1 of 1)	chr1	181174890	181176425	Intergenic	Intergenic
chr1	89591407	89591778	5' UTR (NM_004120, exon 1 of 11)	5' UTR (NM_004120, exon 1 of 11)	chr1	165435261	165436212	Intergenic	Intergenic	chr1	44620537	44621001	Intergenic	Intergenic	chr1	38098803	38100656	intron (NM_001038633, intron 1 of 8)	CpG
chr1	43414332	43414598	intron (NM_006516, intron 1 of 9)	AluY|SINE|Alu	chr1	158159630	158159863	Intergenic	Intergenic	chr1	165054408	165054646	Intergenic	L1PA3|LINE|L1	chr1	93436617	93436968	Intergenic	Intergenic
chr1	39658008	39658769	intron (NM_012090, intron 1 of 92)	intron (NM_012090, intron 1 of 92)	chr1	177841379	177841649	Intergenic	MER5B|DNA|hAT-Charlie	chr1	94051032	94051330	promoter-TSS (NM_001308251)	promoter-TSS (NM_001308251)	chr1	38510001	38512150	exon (NM_002699, exon 1 of 1)	exon (NM_002699, exon 1 of 1)
chr1	8064438	8064764	Intergenic	Intergenic	chr1	1951037	1951381	intron (NM_000815, intron 1 of 8)	CpG	chr1	1060453	1060752	Intergenic	Intergenic	chr1	18618596	18618910	intron (NM_032880, intron 3 of 9)	MIRb|SINE|MIR
chr1	41982004	41982375	intron (NM_001127714, intron 6 of 7)	L2a|LINE|L2	chr1	169398789	169399500	intron (NM_001300968, intron 2 of 6)	L1PB1|LINE|L1	chr1	20478612	20478982	Intergenic	Intergenic	chr1	18957744	18958108	5' UTR (NM_002584, exon 1 of 8)	5' UTR (NM_002584, exon 1 of 8)
chr1	151284399	151284700	intron (NM_002651, intron 3 of 12)	intron (NM_002651, intron 3 of 12)	chr1	210052326	210052877	Intergenic	Intergenic	chr1	19337391	19337615	Intergenic	Intergenic	chr1	239265598	239265958	Intergenic	HERVH-int|LTR|ERV1
chr1	2139942	2140368	promoter-TSS (NM_001146310)	promoter-TSS (NM_001146310)	chr1	13006799	13007032	intron (NM_001010889, intron 1 of 3)	AluSx1|SINE|Alu	chr1	206896749	206897433	intron (NM_032960, intron 1 of 9)	intron (NM_032960, intron 1 of 9)	chr1	2435824	2436419	exon (NM_014638, exon 22 of 22)	exon (NM_014638, exon 22 of 22)
chr1	246862257	246862618	Intergenic	Intergenic	chr1	181376238	181376524	Intergenic	Intergenic	chr1	23152998	23153354	intron (NM_017449, intron 3 of 15)	intron (NM_017449, intron 3 of 15)	chr1	54191815	54192189	intron (NM_147193, intron 1 of 9)	MIRb|SINE|MIR
chr1	204073086	204073326	intron (NM_005686, intron 1 of 13)	intron (NM_005686, intron 1 of 13)	chr1	48068107	48068598	Intergenic	L1P1|LINE|L1	chr1	160709072	160709465	intron (NM_001282596, intron 1 of 4)	intron (NM_001282596, intron 1 of 4)	chr1	214125532	214126094	intron (NR_037850, intron 2 of 5)	intron (NR_037850, intron 2 of 5)
chr1	24866648	24866894	intron (NR_109781, intron 2 of 2)	intron (NR_109781, intron 2 of 2)	chr1	182585126	182585508	non-coding (NR_036490, exon 1 of 1)	non-coding (NR_036490, exon 1 of 1)	chr1	9953640	9954120	intron (NM_020248, intron 1 of 5)	intron (NM_020248, intron 1 of 5)	chr1	54152371	54153088	intron (NM_147193, intron 1 of 9)	MIRc|SINE|MIR
chr1	150950100	150950385	Intergenic	Intergenic	chr1	34116040	34116611	intron (NM_001281956, intron 28 of 70)	L1ME2|LINE|L1	chr1	23729989	23730563	intron (NM_003196, intron 5 of 10)	intron (NM_003196, intron 5 of 10)	chr1	50571596	50571916	promoter-TSS (NM_001144775)	promoter-TSS (NM_001144775)
chr1	36838989	36839405	intron (NM_032017, intron 1 of 11)	intron (NM_032017, intron 1 of 11)	chr1	158236673	158236995	Intergenic	AluSx1|SINE|Alu	chr1	234858334	234859375	promoter-TSS (NR_038856)	promoter-TSS (NR_038856)	chr1	168074457	168074772	intron (NM_001267611, intron 1 of 5)	MER5A1|DNA|hAT-Charlie
chr1	156098078	156099023	intron (NM_001282624, intron 2 of 10)	MIR3|SINE|MIR	chr1	158138483	158139164	Intergenic	AluSz|SINE|Alu	chr1	241801644	241801974	intron (NM_014322, intron 1 of 3)	intron (NM_014322, intron 1 of 3)	chr1	19160994	19162258	Intergenic	MER49|LTR|ERV1
chr1	244463045	244463328	Intergenic	AluY|SINE|Alu	chr1	161451604	161452318	Intergenic	Intergenic	chr1	17559310	17559580	exon (NM_013358, exon 11 of 16)	exon (NM_013358, exon 11 of 16)	chr1	54942138	54942787	Intergenic	Intergenic
chr1	13433235	13434298	intron (NM_001099850, intron 1 of 2).2	SVA_E|Other|Other	chr1	22948753	22949811	Intergenic	Intergenic	chr1	46357807	46358150	intron (NM_001319245, intron 4 of 28)	MER31-int|LTR|ERV1	chr1	161229638	161230430	intron (NM_001102566, intron 1 of 2)	intron (NM_001102566, intron 1 of 2)
chr1	220906692	220907002	Intergenic	MER102c|DNA|hAT-Charlie	chr1	230648675	230649767	Intergenic	AluSz6|SINE|Alu	chr1	94045150	94045511	intron (NM_003567, intron 7 of 11)	intron (NM_003567, intron 7 of 11)	chr1	180197503	180198120	Intergenic	Intergenic
chr1	234250523	234250775	intron (NM_173508, intron 2 of 7)	intron (NM_173508, intron 2 of 7)	chr1	177051064	177051754	intron (NM_207108, intron 1 of 21)	intron (NM_207108, intron 1 of 21)	chr1	246772445	246772805	intron (NM_152609, intron 2 of 10)	AluSq2|SINE|Alu	chr1	73455519	73456346	Intergenic	HERVH-int|LTR|ERV1
chr1	39645114	39645459	intron (NM_012090, intron 1 of 92)	MIRb|SINE|MIR	chr1	22981747	22982396	intron (NM_000491, intron 1 of 2)	MIRb|SINE|MIR	chr1	231544360	231544673	intron (NM_022051, intron 1 of 4)	L2c|LINE|L2	chr1	57626905	57628281	intron (NM_001353983, intron 2 of 14)	L1ME4a|LINE|L1
chr1	244005938	244006568	intron (NM_001206729, intron 2 of 13)	intron (NM_001206729, intron 2 of 13)	chr1	166998639	166999719	Intergenic	SVA_B|Other|Other	chr1	24192752	24193004	intron (NM_000147, intron 1 of 7)	intron (NM_000147, intron 1 of 7)	chr1	240817456	240817853	intron (NR_128706, intron 2 of 3)	intron (NR_128706, intron 2 of 3)
chr1	213104565	213105077	Intergenic	AluSg|SINE|Alu	chr1	205374354	205375523	intron (NR_037583, intron 2 of 3)	L1PA3|LINE|L1	chr1	41897922	41898484	Intergenic	Intergenic	chr1	202677777	202679286	intron (NM_177402, intron 1 of 8)	intron (NM_177402, intron 1 of 8)
chr1	214720138	214720467	intron (NM_005401, intron 1 of 18)	intron (NM_005401, intron 1 of 18)	chr1	228174069	228174302	Intergenic	AluJr|SINE|Alu	chr1	155140168	155140451	Intergenic	Intergenic	chr1	66110869	66111218	Intergenic	HERVH-int|LTR|ERV1
chr1	178208298	178208604	intron (NM_170692, intron 1 of 17)	intron (NM_170692, intron 1 of 17)	chr1	207771466	207772063	intron (NM_000573, intron 27 of 38)	intron (NM_000573, intron 27 of 38)	chr1	53612208	53612469	Intergenic	L2b|LINE|L2	chr1	205007596	205008209	Intergenic	Intergenic
chr1	8076907	8077867	intron (NM_018948, intron 1 of 3)	intron (NM_018948, intron 1 of 3)	chr1	148869573	148870263	intron (NR_104217, intron 2 of 17).3	AT_rich|Low_complexity|Low_complexity	chr1	36839638	36840208	intron (NM_032017, intron 1 of 11)	intron (NM_032017, intron 1 of 11)	chr1	53809735	53810376	Intergenic	MIRc|SINE|MIR
chr1	183627236	183627646	intron (NM_001297670, intron 1 of 17)	L1PA3|LINE|L1	chr1	245672954	245673803	intron (NM_018012, intron 4 of 14)	intron (NM_018012, intron 4 of 14)	chr1	2348029	2348249	Intergenic	Intergenic	chr1	231320795	231321094	exon (NM_001256615, exon 3 of 3)	exon (NM_001256615, exon 3 of 3)
chr1	19767355	19767642	intron (NM_001313932, intron 1 of 4)	AluY|SINE|Alu	chr1	154776387	154776794	intron (NM_002249, intron 2 of 7)	intron (NM_002249, intron 2 of 7)	chr1	52202256	52202476	intron (NM_148905, intron 1 of 18)	intron (NM_148905, intron 1 of 18)	chr1	22469867	22470336	promoter-TSS (NM_030761)	promoter-TSS (NM_030761)
chr1	27894519	27894800	intron (NM_001029882, intron 1 of 6)	intron (NM_001029882, intron 1 of 6)	chr1	181257978	181258701	Intergenic	Intergenic	chr1	150949630	150949999	Intergenic	Intergenic	chr1	226671801	226672377	Intergenic	Intergenic
chr1	112050721	112050974	intron (NM_001081976, intron 1 of 5)	intron (NM_001081976, intron 1 of 5)	chr1	115564873	115565356	Intergenic	L1MEc|LINE|L1	chr1	150944196	150944474	intron (NM_181746, intron 1 of 10)	intron (NM_181746, intron 1 of 10)	chr1	57305525	57305794	Intergenic	MLT1G1|LTR|ERVL-MaLR
chr1	8075587	8075902	5' UTR (NM_018948, exon 2 of 4)	5' UTR (NM_018948, exon 2 of 4)	chr1	6304286	6304719	exon (NM_001024598, exon 2 of 4)	exon (NM_001024598, exon 2 of 4)	chr1	207992278	207992894	non-coding (NR_026817, exon 1 of 1)	non-coding (NR_026817, exon 1 of 1)	chr1	63480410	63481083	Intergenic	Intergenic
chr1	233495936	233496208	intron (NM_032435, intron 4 of 9)	intron (NM_032435, intron 4 of 9)	chr1	249194527	249195158	Intergenic	L1PA10|LINE|L1	chr1	182971839	182972074	Intergenic	L2c|LINE|L2	chr1	226681009	226681512	Intergenic	HUERS-P3-int|LTR|ERV1
chr1	180568018	180568739	Intergenic	Intergenic	chr1	170491538	170491878	intron (NR_125958, intron 1 of 2)	L1MEc|LINE|L1	chr1	62587703	62587977	intron (NM_001350145, intron 38 of 43)	AluSx|SINE|Alu	chr1	38512844	38513606	promoter-TSS (NM_002699)	promoter-TSS (NM_002699)
chr1	36852548	36852778	Intergenic	Intergenic	chr1	157925987	157926220	Intergenic	AluSx|SINE|Alu	chr1	245032478	245032729	Intergenic	MLT1A0|LTR|ERVL-MaLR	chr1	2374520	2375113	Intergenic	Intergenic
chr1	189988976	189989692	Intergenic	Intergenic	chr1	4633506	4634045	intron (NR_147025, intron 2 of 4)	intron (NR_147025, intron 2 of 4)	chr1	196621141	196621382	exon (NM_001014975, exon 1 of 10)	exon (NM_001014975, exon 1 of 10)	chr1	167604379	167605310	intron (NM_052862, intron 1 of 6)	intron (NM_052862, intron 1 of 6)
chr1	211908797	211909144	Intergenic	Intergenic	chr1	148920767	148921172	intron (NR_104217, intron 2 of 17).3	intron (NR_104217, intron 2 of 17).3	chr1	47657510	47657822	Intergenic	L2|LINE|L2	chr1	165286721	165287056	intron (NM_177398, intron 3 of 8)	intron (NM_177398, intron 3 of 8)
chr1	154391275	154391528	intron (NM_000565, intron 1 of 9)	intron (NM_000565, intron 1 of 9)	chr1	203203886	203204116	Intergenic	MER11B|LTR|ERVK	chr1	59314831	59315297	intron (NR_108106, intron 1 of 1)	intron (NR_108106, intron 1 of 1)	chr1	120143578	120143928	Intergenic	Intergenic
chr1	47644570	47644800	promoter-TSS (NR_047498)	promoter-TSS (NR_047498)	chr1	243125831	243126953	Intergenic	Intergenic	chr1	157980669	157981057	intron (NM_001286349, intron 1 of 12)	intron (NM_001286349, intron 1 of 12)	chr1	114752080	114752460	Intergenic	Intergenic
chr1	172419335	172419565	intron (NM_139240, intron 3 of 6)	intron (NM_139240, intron 3 of 6)	chr1	162838785	162839372	promoter-TSS (NM_178550)	promoter-TSS (NM_178550)	chr1	244485944	244486422	Intergenic	Intergenic	chr1	99308464	99309018	Intergenic	Intergenic
chr1	168678750	168679096	intron (NM_001937, intron 2 of 3)	intron (NM_001937, intron 2 of 3)	chr1	205428014	205428384	intron (NR_148934, intron 2 of 2)	intron (NR_148934, intron 2 of 2)	chr1	16275985	16276218	intron (NM_001287604, intron 2 of 15)	intron (NM_001287604, intron 2 of 15)	chr1	159161601	159162470	intron (NM_021189, intron 3 of 9)	intron (NM_021189, intron 3 of 9)
chr1	8950554	8950914	Intergenic	AluY|SINE|Alu	chr1	18589019	18589408	intron (NM_032880, intron 2 of 9)	intron (NM_032880, intron 2 of 9)	chr1	153537242	153537549	intron (NM_005978, intron 1 of 2)	intron (NM_005978, intron 1 of 2)	chr1	166765772	166766329	Intergenic	Intergenic
chr1	17558963	17559555	intron (NM_013358, intron 10 of 15)	intron (NM_013358, intron 10 of 15)	chr1	39284406	39284636	Intergenic	CpG	chr1	113178433	113178665	intron (NM_006135, intron 1 of 9)	AluSx1|SINE|Alu	chr1	5175414	5175683	Intergenic	HERVH-int|LTR|ERV1
chr1	149513297	149513553	TTS (NR_104086).2	TTS (NR_104086).2	chr1	114786501	114786836	Intergenic	L1PA7|LINE|L1	chr1	15945624	15946117	intron (NM_032341, intron 1 of 9)	AluSz|SINE|Alu	chr1	54025114	54026370	intron (NM_147193, intron 3 of 9)	L2b|LINE|L2
chr1	150586421	150586696	Intergenic	AluJr|SINE|Alu	chr1	204875872	204876343	intron (NM_001005388, intron 1 of 29)	L1ME1|LINE|L1	chr1	211056497	211056923	intron (NM_172362, intron 7 of 10)	intron (NM_172362, intron 7 of 10)	chr1	114833314	114833872	Intergenic	Intergenic
chr1	151960415	151960883	intron (NM_002966, intron 1 of 2)	intron (NM_002966, intron 1 of 2)	chr1	230716895	230717371	Intergenic	LTR41B|LTR|ERVL	chr1	161427497	161427834	Intergenic	CpG	chr1	77231339	77231990	intron (NR_149059, intron 1 of 2)	intron (NR_149059, intron 1 of 2)
chr1	165822965	165823488	intron (NM_012474, intron 1 of 6)	intron (NM_012474, intron 1 of 6)	chr1	160475220	160475464	intron (NM_052931, intron 1 of 7)	AluJb|SINE|Alu	chr1	156090023	156090513	intron (NM_005572, intron 1 of 9)	AluJr|SINE|Alu	chr1	245318729	245319663	intron (NM_018012, intron 1 of 14)	CpG-2424
chr1	919694	920006	Intergenic	CpG	chr1	4644538	4645226	Intergenic	Intergenic	chr1	202774509	202774766	intron (NM_001347591, intron 1 of 25)	intron (NM_001347591, intron 1 of 25)	chr1	213572936	213573215	Intergenic	Intergenic
chr1	27339802	27340456	promoter-TSS (NM_052943)	promoter-TSS (NM_052943)	chr1	177014474	177014760	intron (NM_207108, intron 2 of 21)	intron (NM_207108, intron 2 of 21)	chr1	51339183	51339689	intron (NM_007051, intron 1 of 18)	MER66C|LTR|ERV1	chr1	161539734	161540455	Intergenic	L1MCc|LINE|L1
chr1	27883595	27883938	intron (NM_001029882, intron 3 of 6)	intron (NM_001029882, intron 3 of 6)	chr1	2944621	2944938	Intergenic	Intergenic	chr1	25895308	25895552	TTS (NM_015627)	TTS (NM_015627)	chr1	204981051	204981775	intron (NM_001005388, intron 28 of 29)	intron (NM_001005388, intron 28 of 29)
chr1	48190711	48191149	Intergenic	CpG	chr1	153108624	153109772	Intergenic	L1MA4A|LINE|L1	chr1	167533473	167533944	Intergenic	Intergenic	chr1	72747154	72750951	promoter-TSS (NM_173808)	promoter-TSS (NM_173808)
chr1	39876273	39876503	exon (NM_015038, exon 1 of 1)	exon (NM_015038, exon 1 of 1)	chr1	148911597	148912267	intron (NR_104217, intron 2 of 17).3	MLT1F2|LTR|ERVL-MaLR	chr1	156123417	156123772	intron (NM_001193302, intron 1 of 12)	intron (NM_001193302, intron 1 of 12)	chr1	63223080	63223596	Intergenic	HERV9-int|LTR|ERV1
chr1	41450951	41451279	intron (NM_001905, intron 3 of 18)	intron (NM_001905, intron 3 of 18)	chr1	163037429	163038048	promoter-TSS (NM_001102445)	promoter-TSS (NM_001102445)	chr1	204256627	204257498	intron (NM_014935, intron 1 of 22)	intron (NM_014935, intron 1 of 22)	chr1	53973234	53973503	intron (NM_147193, intron 9 of 9)	intron (NM_147193, intron 9 of 9)
chr1	43410503	43410877	intron (NM_006516, intron 1 of 9)	intron (NM_006516, intron 1 of 9)	chr1	22959773	22960095	promoter-TSS (NR_106742)	promoter-TSS (NR_106742)	chr1	1143272	1144161	Intergenic	Intergenic	chr1	207628864	207629227	intron (NM_001006658, intron 1 of 19)	intron (NM_001006658, intron 1 of 19)
chr1	142619018	142619316	Intergenic	CpG	chr1	37495571	37496056	intron (NM_000831, intron 1 of 15)	intron (NM_000831, intron 1 of 15)	chr1	55416282	55416501	Intergenic	Intergenic	chr1	66112139	66112763	Intergenic	HERVH-int|LTR|ERV1
chr1	151520345	151520620	intron (NM_001126337, intron 1 of 11)	intron (NM_001126337, intron 1 of 11)	chr1	57546651	57547024	intron (NM_001353983, intron 4 of 14)	MIRb|SINE|MIR	chr1	8154190	8154684	Intergenic	Intergenic	chr1	111040235	111040504	Intergenic	Intergenic
chr1	8968240	8968875	Intergenic	HERVK9-int|LTR|ERVK	chr1	157224531	157225489	Intergenic	L1PA4|LINE|L1	chr1	59245580	59245831	TTS (NM_002228)	TTS (NM_002228)	chr1	11456229	11456498	Intergenic	Intergenic
chr1	110884476	110885278	exon (NM_022768, exon 1 of 3)	exon (NM_022768, exon 1 of 3)	chr1	89927423	89927915	Intergenic	L2b|LINE|L2	chr1	205417446	205417670	promoter-TSS (NR_029893)	promoter-TSS (NR_029893)	chr1	205018815	205019084	intron (NM_005076, intron 1 of 22)	Charlie15a|DNA|hAT-Charlie
chr1	22968305	22968645	Intergenic	Intergenic	chr1	201178743	201179105	exon (NM_001164586, exon 12 of 24)	exon (NM_001164586, exon 12 of 24)	chr1	43403399	43403624	intron (NM_006516, intron 2 of 9)	intron (NM_006516, intron 2 of 9)	chr1	213576877	213577638	Intergenic	Intergenic
chr1	223959404	223959875	intron (NM_001748, intron 19 of 20)	intron (NM_001748, intron 19 of 20)	chr1	148858564	148859660	intron (NR_104217, intron 2 of 17).3	intron (NR_104217, intron 2 of 17).3	chr1	120753459	120753949	Intergenic	HAL1b|LINE|L1	chr1	237929174	237929443	intron (NM_001035, intron 84 of 104)	L2c|LINE|L2
chr1	66805723	66806027	intron (NM_001037339, intron 1 of 9)	intron (NM_001037339, intron 1 of 9)	chr1	213198323	213198934	Intergenic	AluSx3|SINE|Alu	chr1	70784973	70785463	intron (NM_030816, intron 3 of 12)	AluSq2|SINE|Alu	chr1	226612557	226612826	Intergenic	L2|LINE|L2
chr1	211813081	211813376	promoter-TSS (NR_131925)	promoter-TSS (NR_131925)	chr1	166922888	166923424	intron (NM_199351, intron 3 of 9)	L3|LINE|CR1	chr1	45195508	45196090	Intergenic	AluSx1|SINE|Alu	chr1	77962987	77963349	intron (NM_012093, intron 10 of 13)	LTR12|LTR|ERV1
chr1	115690595	115690972	Intergenic	L1PA2|LINE|L1	chr1	202903200	202903660	Intergenic	L1MA2|LINE|L1	chr1	204300598	204301242	intron (NM_014935, intron 1 of 22)	intron (NM_014935, intron 1 of 22)	chr1	54149087	54149762	intron (NM_147193, intron 1 of 9)	L3|LINE|CR1
chr1	2324697	2324950	intron (NM_007033, intron 1 of 6)	L2a|LINE|L2	chr1	153152386	153152679	intron (NR_110685, intron 2 of 2)	L2|LINE|L2	chr1	229357440	229357796	Intergenic	Intergenic	chr1	205001717	205002142	Intergenic	Intergenic
chr1	220908089	220908341	Intergenic	Intergenic	chr1	204837667	204838316	intron (NM_001005388, intron 1 of 29)	intron (NM_001005388, intron 1 of 29)	chr1	155569802	155570048	Intergenic	LTR5_Hs|LTR|ERVK	chr1	240568626	240568923	intron (NM_001348094, intron 12 of 14)	AluSp|SINE|Alu
chr1	151947314	151948103	Intergenic	MIRb|SINE|MIR	chr1	210051152	210051532	Intergenic	Intergenic	chr1	156659099	156660061	Intergenic	Intergenic	chr1	201065043	201065269	intron (NM_000069, intron 2 of 43)	intron (NM_000069, intron 2 of 43)
chr1	172878820	172879090	Intergenic	Intergenic	chr1	77278314	77278547	Intergenic	Intergenic	chr1	109359175	109359573	intron (NM_152763, intron 15 of 15)	intron (NM_152763, intron 15 of 15)	chr1	226411292	226411866	exon (NM_001282402, exon 1 of 2)	exon (NM_001282402, exon 1 of 2)
chr1	142705536	142705766	intron (NR_046228, intron 2 of 4)	L1MB8|LINE|L1	chr1	153253870	153254477	Intergenic	Intergenic	chr1	8403713	8404067	exon (NM_001080397, exon 9 of 9)	exon (NM_001080397, exon 9 of 9)	chr1	87760929	87761669	Intergenic	MIR|SINE|MIR
chr1	16128070	16128486	Intergenic	L1MB7|LINE|L1	chr1	212833743	212834173	Intergenic	L1PA4|LINE|L1	chr1	70793330	70793663	intron (NM_030816, intron 2 of 12)	AluSx|SINE|Alu	chr1	2610354	2611126	intron (NM_001242672, intron 4 of 6)	intron (NM_001242672, intron 4 of 6)
chr1	105206775	105207284	Intergenic	L1PA3|LINE|L1	chr1	181504986	181505245	intron (NM_000721, intron 3 of 46)	AluSx|SINE|Alu	chr1	117171775	117171994	intron (NM_001007237, intron 2 of 10)	L1ME4a|LINE|L1	chr1	110626453	110628026	intron (NR_126382, intron 1 of 3)	CpG
chr1	27129853	27130103	Intergenic	SVA_D|Other|Other	chr1	37326191	37326424	intron (NM_000831, intron 5 of 15)	intron (NM_000831, intron 5 of 15)	chr1	231532156	231532483	intron (NM_022051, intron 1 of 4)	L2|LINE|L2	chr1	91193955	91197219	Intergenic	Intergenic
chr1	23857985	23858296	promoter-TSS (NM_004091)	promoter-TSS (NM_004091)	chr1	184321008	184321629	Intergenic	Intergenic	chr1	178029972	178030237	Intergenic	Intergenic	chr1	180201280	180202179	intron (NM_033343, intron 1 of 5)	CpG-1965
chr1	95267345	95267670	intron (NR_104131, intron 1 of 4)	intron (NR_104131, intron 1 of 4)	chr1	152802901	152803161	Intergenic	L1PA4|LINE|L1	chr1	169498836	169499147	exon (NM_000130, exon 16 of 25)	exon (NM_000130, exon 16 of 25)	chr1	161414491	161414907	Intergenic	CpG
chr1	148193069	148193332	intron (NM_001351372, intron 19 of 29)	GC_rich|Low_complexity|Low_complexity	chr1	237128310	237128543	Intergenic	L1MEe|LINE|L1	chr1	40778356	40778592	intron (NM_001852, intron 4 of 31)	intron (NM_001852, intron 4 of 31)	chr1	114637845	114638990	intron (NM_001270805, intron 6 of 7)	AluY|SINE|Alu
chr1	167895336	167896080	intron (NM_015415, intron 2 of 5)	intron (NM_015415, intron 2 of 5)	chr1	228062435	228062878	Intergenic	L1PA7|LINE|L1	chr1	148854223	148854567	intron (NR_104217, intron 2 of 17).3	CpG	chr1	154607652	154607921	Intergenic	Intergenic
chr1	151945073	151945436	Intergenic	L2b|LINE|L2	chr1	2375145	2375378	Intergenic	CpG	chr1	178024862	178025109	Intergenic	Intergenic	chr1	42624456	42624738	Intergenic	AluSx|SINE|Alu
chr1	201430583	201431111	Intergenic	Intergenic	chr1	157874470	157874703	Intergenic	L1PA6|LINE|L1	chr1	173399123	173399347	intron (NR_125960, intron 1 of 1)	intron (NR_125960, intron 1 of 1)	chr1	176874439	176875066	intron (NM_207108, intron 16 of 21)	intron (NM_207108, intron 16 of 21)
chr1	109373498	109373790	intron (NR_049760, intron 8 of 13)	intron (NR_049760, intron 8 of 13)	chr1	218329962	218330248	Intergenic	Intergenic	chr1	207988880	207989274	intron (NR_135299, intron 4 of 5)	intron (NR_135299, intron 4 of 5)	chr1	55500537	55500847	Intergenic	Intergenic
chr1	223889343	223890095	intron (NM_001146068, intron 1 of 20)	AluSx|SINE|Alu	chr1	181345614	181345869	Intergenic	Intergenic	chr1	2477182	2477471	Intergenic	Intergenic	chr1	240807702	240808004	intron (NR_128706, intron 2 of 3)	AluSx3|SINE|Alu
chr1	61545775	61546244	intron (NM_001145511, intron 1 of 10)	intron (NM_001145511, intron 1 of 10)	chr1	154537728	154538902	Intergenic	L2c|LINE|L2	chr1	95388724	95388948	intron (NM_001286055, intron 1 of 5)	intron (NM_001286055, intron 1 of 5)	chr1	201222330	201222630	Intergenic	Intergenic
chr1	27325233	27325692	intron (NM_001013642, intron 1 of 1)	intron (NM_001013642, intron 1 of 1)	chr1	182066286	182066725	Intergenic	Intergenic	chr1	224020121	224020616	intron (NM_001031685, intron 1 of 17)	intron (NM_001031685, intron 1 of 17)	chr1	203200537	203200806	Intergenic	Intergenic
chr1	202160340	202160596	Intergenic	SVA_D|Other|Other	chr1	165103227	165105482	Intergenic	L3|LINE|CR1	chr1	93916243	93916462	intron (NM_001164473, intron 1 of 16)	intron (NM_001164473, intron 1 of 16)	chr1	226679466	226680322	Intergenic	HUERS-P3b-int|LTR|ERV1
chr1	20917092	20917385	intron (NM_001785, intron 1 of 3)	L2b|LINE|L2	chr1	165357322	165357890	Intergenic	Intergenic	chr1	90355713	90355996	intron (NM_001134479, intron 2 of 2)	Tigger15a|DNA|TcMar-Tigger	chr1	202233498	202233981	intron (NM_001017404, intron 4 of 15)	intron (NM_001017404, intron 4 of 15)
chr1	207378719	207378997	Intergenic	HAL1|LINE|L1	chr1	18448136	18448366	intron (NM_032880, intron 1 of 9)	intron (NM_032880, intron 1 of 9)	chr1	43995181	43995405	intron (NM_001329137, intron 2 of 34)	intron (NM_001329137, intron 2 of 34)	chr1	148855003	148855883	intron (NR_104217, intron 2 of 17).3	CpG
chr1	231529843	231530119	intron (NM_022051, intron 1 of 4)	L2|LINE|L2	chr1	220723459	220723695	intron (NM_001286129, intron 1 of 2)	intron (NM_001286129, intron 1 of 2)	chr1	161412789	161413095	Intergenic	CpG	chr1	90529543	90530119	Intergenic	Intergenic
chr10	5058358	5058614	intron (NM_001354, intron 1 of 10)	MSTA-int|LTR|ERVL-MaLR	chr1	37721779	37722012	Intergenic	CT-rich|Low_complexity|Low_complexity	chr1	459699	459918	Intergenic	Intergenic	chr1	213664999	213666232	Intergenic	Intergenic
chr10	5008784	5009393	intron (NM_001353, intron 2 of 8)	intron (NM_001353, intron 2 of 8)	chr1	222598249	222598727	Intergenic	Intergenic	chr1	74058682	74059123	Intergenic	Intergenic	chr1	248821691	248821960	Intergenic	HERVK3-int|LTR|ERVK
chr10	3852153	3852456	Intergenic	Intergenic	chr1	176474289	176474681	intron (NM_021936, intron 1 of 4)	L1ME1|LINE|L1	chr1	39451636	39451878	Intergenic	Intergenic	chr1	90591589	90592562	Intergenic	Intergenic
chr10	99301835	99302065	intron (NM_024954, intron 1 of 2)	intron (NM_024954, intron 1 of 2)	chr1	210168899	210170418	intron (NM_001146261, intron 3 of 9)	L1P4a|LINE|L1	chr1	1286721	1286976	Intergenic	Intergenic	chr1	90684092	90684810	Intergenic	L1PA3|LINE|L1
chr10	6257192	6257775	intron (NR_136554, intron 3 of 11)	intron (NR_136554, intron 3 of 11)	chr1	18279164	18279788	Intergenic	Intergenic	chr1	8772832	8773051	intron (NM_001042681, intron 1 of 22)	intron (NM_001042681, intron 1 of 22)	chr1	65011908	65012195	intron (NM_001293274, intron 1 of 25)	AluJb|SINE|Alu
chr10	33566141	33566599	intron (NM_001024628, intron 2 of 11)	intron (NM_001024628, intron 2 of 11)	chr1	152894770	152895457	Intergenic	HERV16-int|LTR|ERVL	chr1	27323085	27323327	intron (NM_001013642, intron 1 of 1)	intron (NM_001013642, intron 1 of 1)	chr1	91646367	91647484	Intergenic	AluSq2|SINE|Alu
chr10	105456583	105456858	intron (NM_014631, intron 5 of 13)	intron (NM_014631, intron 5 of 13)	chr1	157511160	157511424	intron (NM_031281, intron 6 of 16)	L2b|LINE|L2	chr1	44399300	44399634	5' UTR (NM_001136215, exon 1 of 4)	5' UTR (NM_001136215, exon 1 of 4)	chr1	6303064	6305149	promoter-TSS (NM_001024598)	promoter-TSS (NM_001024598)
chr10	88136775	88137083	Intergenic	CpG	chr1	190445451	190446709	promoter-TSS (NM_001317188)	promoter-TSS (NM_001317188)	chr1	113938970	113939248	intron (NM_001142782, intron 1 of 20)	intron (NM_001142782, intron 1 of 20)	chr1	156883593	156884139	exon (NM_001353683, exon 23 of 24)	exon (NM_001353683, exon 23 of 24)
chr10	99167082	99167345	Intergenic	Intergenic	chr1	22677771	22678004	Intergenic	Intergenic	chr1	28517598	28518080	intron (NM_001164721, intron 1 of 2)	intron (NM_001164721, intron 1 of 2)	chr1	173179556	173179957	Intergenic	L2b|LINE|L2
chr10	130010353	130010678	Intergenic	Intergenic	chr1	208441797	208444128	Intergenic	Intergenic	chr1	212102631	212103110	Intergenic	L2b|LINE|L2	chr1	38941367	38941636	intron (NR_146761, intron 1 of 2)	intron (NR_146761, intron 1 of 2)
chr10	44882257	44882545	Intergenic	Intergenic	chr1	34568756	34569147	intron (NM_052896, intron 1 of 69)	AluY|SINE|Alu	chr1	42366579	42367006	intron (NR_038260, intron 1 of 2)	L2b|LINE|L2	chr1	245613646	245613917	intron (NM_018012, intron 4 of 14)	intron (NM_018012, intron 4 of 14)
chr10	6316883	6317340	Intergenic	Intergenic	chr1	165074293	165074553	Intergenic	L1PA6|LINE|L1	chr1	38018595	38018867	intron (NM_024700, intron 1 of 3)	L2a|LINE|L2	chr1	157353504	157353916	Intergenic	AluSx|SINE|Alu
chr10	71334046	71334980	Intergenic	Intergenic	chr1	101004113	101004532	intron (NM_022049, intron 1 of 1)	intron (NM_022049, intron 1 of 1)	chr1	43414665	43414909	intron (NM_006516, intron 1 of 9)	AluSx|SINE|Alu	chr1	65990944	65992189	intron (NM_001198687, intron 1 of 18)	CpG
chr10	112493494	112493800	intron (NM_001134363, intron 1 of 13)	intron (NM_001134363, intron 1 of 13)	chr1	22888110	22888462	Intergenic	MER102b|DNA|hAT-Charlie	chr1	212410706	212410925	intron (NR_125984, intron 2 of 3)	AluY|SINE|Alu	chr1	111045332	111045892	Intergenic	MIR|SINE|MIR
chr10	23447108	23447565	Intergenic	Intergenic	chr1	161524983	161525869	Intergenic	LTR8|LTR|ERV1	chr1	113286447	113286864	Intergenic	CpG	chr1	228135787	228136188	promoter-TSS (NM_003395)	promoter-TSS (NM_003395)
chr10	119122574	119123040	intron (NM_173791, intron 1 of 4)	intron (NM_173791, intron 1 of 4)	chr1	153433874	153434354	promoter-TSS (NM_002963)	promoter-TSS (NM_002963)	chr1	47224996	47225220	Intergenic	AluJo|SINE|Alu	chr1	221060863	221062222	Intergenic	Intergenic
chr10	25606722	25606973	intron (NM_020752, intron 2 of 10)	AluSx|SINE|Alu	chr1	2612708	2612965	intron (NM_001242672, intron 4 of 6)	intron (NM_001242672, intron 4 of 6)	chr1	8136854	8137303	Intergenic	AluSx|SINE|Alu	chr1	214245992	214246472	Intergenic	Intergenic
chr10	21625376	21625880	Intergenic	Intergenic	chr1	2688248	2688793	intron (NM_001242672, intron 4 of 6)	intron (NM_001242672, intron 4 of 6)	chr1	230241851	230242517	intron (NM_004481, intron 1 of 15)	intron (NM_004481, intron 1 of 15)	chr1	87781999	87782455	Intergenic	L2a|LINE|L2
chr10	47173564	47173837	intron (NM_001040084, intron 1 of 11)	intron (NM_001040084, intron 1 of 11)	chr1	161252168	161253003	intron (NM_001102566, intron 1 of 2)	L2a|LINE|L2	chr1	45187310	45187618	intron (NM_001145636, intron 6 of 11)	U5|snRNA|snRNA	chr1	228770922	228771191	Intergenic	CpG-2319
chr10	5142202	5142442	intron (NM_003739, intron 5 of 8)	AluSp|SINE|Alu	chr1	204785586	204787290	Intergenic	Tigger1|DNA|TcMar-Tigger	chr1	153379807	153380171	intron (NM_001319198, intron 1 of 2)	L1PA5|LINE|L1	chr1	161411401	161413960	Intergenic	CpG
chr10	98129674	98130110	exon (NM_012465, exon 20 of 21)	exon (NM_012465, exon 20 of 21)	chr1	176873403	176873714	intron (NM_207108, intron 16 of 21)	intron (NM_207108, intron 16 of 21)	chr1	113261497	113261843	Intergenic	CpG	chr1	40193664	40194892	Intergenic	AluSg7|SINE|Alu
chr10	21661314	21662186	Intergenic	Intergenic	chr1	208435013	208435532	Intergenic	HSMAR2|DNA|TcMar-Mariner	chr1	167090712	167091170	intron (NM_001080426, intron 5 of 5)	CpG	chr1	50881167	50881902	Intergenic	Intergenic
chr10	119312834	119313287	Intergenic	CpG	chr1	220696248	220697033	Intergenic	Intergenic	chr1	169086854	169087073	intron (NM_001677, intron 2 of 5)	intron (NM_001677, intron 2 of 5)	chr1	44596418	44596868	intron (NM_173484, intron 3 of 3)	AluSc8|SINE|Alu
chr10	104748965	104749545	intron (NM_017649, intron 1 of 7)	intron (NM_017649, intron 1 of 7)	chr1	118289600	118289972	Intergenic	L1PB1|LINE|L1	chr1	8215258	8215525	Intergenic	Intergenic	chr1	854973	855289	promoter-TSS (NR_026874)	promoter-TSS (NR_026874)
chr10	34869410	34869797	intron (NM_019619, intron 2 of 24)	intron (NM_019619, intron 2 of 24)	chr1	230566970	230567265	Intergenic	AluSx1|SINE|Alu	chr1	150535009	150535298	intron (NR_104133, intron 3 of 3)	intron (NR_104133, intron 3 of 3)	chr1	148805900	148806169	promoter-TSS (NM_001164262).2	promoter-TSS (NM_001164262).2
chr10	119101942	119102473	intron (NM_173791, intron 1 of 4)	AluSz6|SINE|Alu	chr1	30930245	30930722	Intergenic	L1PA5|LINE|L1	chr1	197167095	197167361	intron (NM_194314, intron 1 of 9)	intron (NM_194314, intron 1 of 9)	chr1	85286505	85286841	intron (NM_012152, intron 2 of 2)	MER112|DNA|hAT-Charlie
chr10	96988873	96989429	TTS (NM_207321)	TTS (NM_207321)	chr1	153377028	153379114	intron (NM_001319198, intron 1 of 2)	LTR46|LTR|ERV1	chr1	8078193	8078509	intron (NM_018948, intron 1 of 3)	intron (NM_018948, intron 1 of 3)	chr1	114803251	114803992	Intergenic	Intergenic
chr10	13807485	13808179	intron (NM_018027, intron 6 of 24)	intron (NM_018027, intron 6 of 24)	chr1	230586616	230586849	Intergenic	AluSg4|SINE|Alu	chr1	172608268	172608590	Intergenic	Intergenic	chr1	172723418	172723728	Intergenic	Intergenic
chr10	48255457	48255824	intron (NM_001271703, intron 1 of 9)	intron (NM_001271703, intron 1 of 9)	chr1	181282730	181283112	Intergenic	Intergenic	chr1	17914851	17915132	intron (NM_001011722, intron 3 of 26)	intron (NM_001011722, intron 3 of 26)	chr1	228494248	228494632	intron (NM_052843, intron 44 of 80)	intron (NM_052843, intron 44 of 80)
chr10	45374127	45374592	intron (NR_033842, intron 2 of 7)	intron (NR_033842, intron 2 of 7)	chr1	209025539	209026094	Intergenic	Intergenic	chr1	230889358	230889861	intron (NM_001319676, intron 1 of 17)	(TCCC)n|Simple_repeat|Simple_repeat	chr1	240773953	240775418	intron (NM_022469, intron 1 of 1)	intron (NM_022469, intron 1 of 1)
chr10	89720908	89721513	intron (NM_000314, intron 8 of 8)	intron (NM_000314, intron 8 of 8)	chr1	71350283	71350516	intron (NR_028293, intron 2 of 4)	MLT1E1A|LTR|ERVL-MaLR	chr1	94167631	94168068	intron (NM_001261408, intron 3 of 13)	intron (NM_001261408, intron 3 of 13)	chr1	228778680	228779100	TTS (NR_106988).9	TTS (NR_106988).9
chr10	33237256	33237695	intron (NM_002211, intron 1 of 15)	MSTD|LTR|ERVL-MaLR	chr1	154631531	154632402	Intergenic	L1MEd|LINE|L1	chr1	207201563	207202031	intron (NM_023938, intron 1 of 3)	intron (NM_023938, intron 1 of 3)	chr1	165909441	165909959	Intergenic	Intergenic
chr10	80839475	80839886	intron (NM_020338, intron 1 of 24)	intron (NM_020338, intron 1 of 24)	chr1	236838206	236838439	Intergenic	AluSz|SINE|Alu	chr1	145473290	145473683	exon (NM_001039888, exon 4 of 4)	exon (NM_001039888, exon 4 of 4)	chr1	87638502	87639091	Intergenic	Intergenic
chr10	64003328	64003715	intron (NM_145307, intron 3 of 11)	L1M6|LINE|L1	chr1	160022299	160023045	intron (NM_002241, intron 1 of 1)	Charlie16a|DNA|hAT-Charlie	chr1	28051827	28052118	promoter-TSS (NM_152660)	promoter-TSS (NM_152660)	chr1	87775491	87775894	Intergenic	LTR79|LTR|ERVL
chr10	5009671	5009985	intron (NM_001353, intron 3 of 8)	intron (NM_001353, intron 3 of 8)	chr1	185704115	185705025	intron (NM_031935, intron 1 of 106)	intron (NM_031935, intron 1 of 106)	chr1	59049705	59049926	Intergenic	MIRb|SINE|MIR	chr1	214238255	214238524	Intergenic	Intergenic
chr10	104680103	104680544	intron (NM_017649, intron 1 of 7)	intron (NM_017649, intron 1 of 7)	chr1	159071893	159072421	Intergenic	THE1C-int|LTR|ERVL-MaLR	chr1	65447656	65448017	intron (NR_119383, intron 5 of 6)	intron (NR_119383, intron 5 of 6)	chr1	167549249	167549518	Intergenic	Intergenic
chr10	76951728	76951968	Intergenic	Intergenic	chr1	40781454	40781891	intron (NM_001852, intron 1 of 31)	MIRb|SINE|MIR	chr1	212840984	212841448	Intergenic	Intergenic	chr1	12940051	12940529	intron (NM_001009611, intron 3 of 3)	AluSx1|SINE|Alu
chr10	80217401	80217907	Intergenic	MIRb|SINE|MIR	chr1	241518826	241519059	intron (NM_001350113, intron 2 of 18)	intron (NM_001350113, intron 2 of 18)	chr1	183583844	183584084	Intergenic	HERVH-int|LTR|ERV1	chr1	179751328	179752198	intron (NM_001329719, intron 1 of 4)	intron (NM_001329719, intron 1 of 4)
chr10	12375389	12375693	Intergenic	Intergenic	chr1	112378745	112379060	intron (NM_172198, intron 2 of 6)	intron (NM_172198, intron 2 of 6)	chr1	93741374	93741698	intron (NM_001306076, intron 28 of 28)	intron (NM_001306076, intron 28 of 28)	chr1	67928313	67928924	Intergenic	AluSg|SINE|Alu
chr10	103124548	103124796	intron (NM_003939, intron 1 of 13)	U2|snRNA|snRNA	chr1	10057664	10058136	intron (NM_052960, intron 1 of 3)	CpG	chr1	204287963	204288540	intron (NM_014935, intron 1 of 22)	intron (NM_014935, intron 1 of 22)	chr1	207011910	207012260	intron (NM_153758, intron 3 of 5)	(TTCCC)n|Simple_repeat|Simple_repeat
chr10	47172516	47172837	intron (NM_001040084, intron 1 of 11)	intron (NM_001040084, intron 1 of 11)	chr1	243113240	243113536	Intergenic	AluSx|SINE|Alu	chr1	56982847	56983415	intron (NM_003713, intron 4 of 5)	MIRb|SINE|MIR	chr1	182758497	182760314	intron (NM_001200050, intron 1 of 10)	intron (NM_001200050, intron 1 of 10)
chr10	76951245	76951537	Intergenic	AluSc8|SINE|Alu	chr1	214358291	214358746	Intergenic	L2c|LINE|L2	chr1	44490540	44491370	intron (NM_001024845, intron 1 of 13)	intron (NM_001024845, intron 1 of 13)	chr1	63369246	63369530	Intergenic	Intergenic
chr10	3929548	3929856	Intergenic	Intergenic	chr1	152844207	152844892	Intergenic	Intergenic	chr1	143998710	143998929	Intergenic	HAL1b|LINE|L1	chr1	152506985	152508238	Intergenic	LTR9|LTR|ERV1
chr10	99356099	99356503	intron (NM_001134670, intron 1 of 2)	intron (NM_001134670, intron 1 of 2)	chr1	69191	69722	exon (NM_001005484, exon 1 of 1)	exon (NM_001005484, exon 1 of 1)	chr1	28974502	28974767	promoter-TSS (NR_004407)	promoter-TSS (NR_004407)	chr1	202673415	202674071	intron (NM_177402, intron 1 of 8)	intron (NM_177402, intron 1 of 8)
chr10	12647894	12648254	intron (NM_153498, intron 2 of 10)	intron (NM_153498, intron 2 of 10)	chr1	203421435	203421945	Intergenic	MLT1J|LTR|ERVL-MaLR	chr1	172312317	172312609	intron (NM_015569, intron 17 of 20)	intron (NM_015569, intron 17 of 20)	chr1	110218879	110219460	intron (NM_001142368, intron 7 of 8)	AluSg|SINE|Alu
chr10	99447369	99447632	promoter-TSS (NM_021732)	promoter-TSS (NM_021732)	chr1	208461376	208462951	Intergenic	L2a|LINE|L2	chr1	202015744	202016124	Intergenic	Intergenic	chr1	152379946	152381298	Intergenic	Intergenic
chr10	101539281	101539645	Intergenic	L1MCa|LINE|L1	chr1	225502211	225502569	intron (NM_001373, intron 58 of 83)	L1P2|LINE|L1	chr1	65362238	65363099	intron (NM_001321852, intron 1 of 24)	MIR|SINE|MIR	chr1	22920213	22921838	intron (NM_020526, intron 7 of 16)	MER5A|DNA|hAT-Charlie
chr10	86120856	86121315	intron (NM_018999, intron 1 of 10)	L1MCc|LINE|L1	chr1	230570687	230571073	Intergenic	Intergenic	chr1	94891206	94891783	intron (NM_001122674, intron 1 of 8)	MIRb|SINE|MIR	chr1	204903087	204903818	intron (NM_001005388, intron 2 of 29)	intron (NM_001005388, intron 2 of 29)
chr10	32202128	32202466	intron (NM_001270697, intron 1 of 18)	intron (NM_001270697, intron 1 of 18)	chr1	181167919	181168401	Intergenic	L1PA6|LINE|L1	chr1	230248697	230250374	intron (NM_004481, intron 1 of 15)	intron (NM_004481, intron 1 of 15)	chr1	112345087	112345361	intron (NM_172198, intron 2 of 6)	intron (NM_172198, intron 2 of 6)
chr10	37778640	37779126	Intergenic	Intergenic	chr1	77333635	77334648	intron (NM_001320273, intron 1 of 3)	CpG	chr1	236066657	236066955	Intergenic	Intergenic	chr1	223634412	223634737	Intergenic	Intergenic
chr10	60754244	60754604	Intergenic	L2a|LINE|L2	chr1	241524624	241525260	Intergenic	Intergenic	chr1	179106930	179107415	intron (NM_007314, intron 1 of 11)	intron (NM_007314, intron 1 of 11)	chr1	101005538	101005851	3' UTR (NM_022049, exon 2 of 2)	3' UTR (NM_022049, exon 2 of 2)
chr10	25190635	25190865	intron (NM_020200, intron 3 of 8)	intron (NM_020200, intron 3 of 8)	chr1	18216813	18217397	Intergenic	Intergenic	chr1	226850604	226850839	intron (NR_103784, intron 1 of 1)	intron (NR_103784, intron 1 of 1)	chr1	85172441	85172915	Intergenic	L2|LINE|L2
chr10	52022346	52022642	Intergenic	L1PA4|LINE|L1	chr1	821219	821639	Intergenic	L1PA7|LINE|L1	chr1	110627056	110627400	intron (NR_126382, intron 1 of 3)	CpG	chr1	112610865	112611506	Intergenic	Intergenic
chr10	82422649	82422997	Intergenic	Intergenic	chr1	40610973	40611392	Intergenic	Intergenic	chr1	145612156	145612444	intron (NM_014455, intron 1 of 8)	AluJr|SINE|Alu	chr1	69282629	69283759	Intergenic	Intergenic
chr10	33227905	33228335	intron (NM_002211, intron 1 of 15)	intron (NM_002211, intron 1 of 15)	chr1	177310082	177310741	Intergenic	Intergenic	chr1	85961503	85961808	intron (NM_001134445, intron 2 of 6)	intron (NM_001134445, intron 2 of 6)	chr1	204620657	204622038	intron (NM_201630, intron 1 of 1)	C-rich|Low_complexity|Low_complexity
chr10	6357058	6357310	Intergenic	Intergenic	chr1	236227827	236229244	promoter-TSS (NM_002508)	promoter-TSS (NM_002508)	chr1	41823256	41823475	Intergenic	Intergenic	chr1	61467598	61468068	Intergenic	Intergenic
chr10	123778940	123779498	intron (NM_001291877, intron 1 of 19)	intron (NM_001291877, intron 1 of 19)	chr1	167095938	167096549	exon (NM_001080426, exon 6 of 6)	exon (NM_001080426, exon 6 of 6)	chr1	151445789	151446186	Intergenic	CpG	chr1	245590970	245591309	intron (NM_018012, intron 4 of 14)	intron (NM_018012, intron 4 of 14)
chr10	57023543	57023773	intron (NM_001354404, intron 2 of 34)	AluY|SINE|Alu	chr1	153319732	153320096	intron (NM_020393, intron 2 of 8)	AluSc|SINE|Alu	chr1	48026220	48027230	Intergenic	MIR3|SINE|MIR	chr1	61509775	61511450	Intergenic	Intergenic
chr10	12886958	12887208	Intergenic	MIR3|SINE|MIR	chr1	161649865	161650125	Intergenic	AluSx|SINE|Alu	chr1	237176144	237176563	Intergenic	Intergenic	chr1	170632903	170635014	intron (NM_006902, intron 1 of 4)	CpG
chr10	24498148	24498464	intron (NM_001282768, intron 1 of 17)	intron (NM_001282768, intron 1 of 17)	chr1	85816	86132	Intergenic	L1M4c|LINE|L1	chr1	202772674	202772947	intron (NM_001347591, intron 1 of 25)	AluSq2|SINE|Alu	chr1	49157449	49158605	intron (NR_136623, intron 5 of 12)	intron (NR_136623, intron 5 of 12)
chr10	30721531	30721761	Intergenic	AluJr4|SINE|Alu	chr1	166926316	166927208	intron (NM_199351, intron 2 of 9)	intron (NM_199351, intron 2 of 9)	chr1	159749841	159750484	promoter-TSS (NM_017823)	promoter-TSS (NM_017823)	chr1	170638961	170639374	intron (NM_006902, intron 1 of 4)	intron (NM_006902, intron 1 of 4)
chr10	35709910	35710148	intron (NM_001282853, intron 2 of 10)	intron (NM_001282853, intron 2 of 10)	chr1	14984746	14985318	intron (NM_201628, intron 1 of 14)	intron (NM_201628, intron 1 of 14)	chr1	157980264	157980518	intron (NM_001286349, intron 1 of 12)	intron (NM_001286349, intron 1 of 12)	chr1	216183472	216183741	intron (NM_206933, intron 32 of 71)	HERVH-int|LTR|ERV1
chr10	97020769	97021017	intron (NM_020992, intron 4 of 6)	intron (NM_020992, intron 4 of 6)	chr1	223468851	223469319	intron (NM_017982, intron 2 of 8)	intron (NM_017982, intron 2 of 8)	chr1	178161798	178162452	intron (NM_170692, intron 1 of 17)	intron (NM_170692, intron 1 of 17)	chr1	53527572	53528812	intron (NM_153703, intron 1 of 10)	CpG
chr10	74014676	74015041	Intergenic	Intergenic	chr1	115382535	115382849	Intergenic	AluJo|SINE|Alu	chr1	27317619	27318193	Intergenic	Intergenic	chr1	77282789	77283418	Intergenic	MLT1J|LTR|ERVL-MaLR
chr10	14574695	14575145	promoter-TSS (NM_001320741)	promoter-TSS (NM_001320741)	chr1	11539864	11540169	intron (NM_020780, intron 1 of 20)	CpG	chr1	89449890	89450225	intron (NM_019610, intron 1 of 1)	AluSz6|SINE|Alu	chr1	154733626	154733937	intron (NM_001204087, intron 3 of 8)	AluSz6|SINE|Alu
chr10	133792281	133792735	intron (NM_004052, intron 1 of 5)	intron (NM_004052, intron 1 of 5)	chr1	159032507	159032851	intron (NM_004833, intron 5 of 5)	intron (NM_004833, intron 5 of 5)	chr1	112937559	112937794	Intergenic	Intergenic	chr1	62752600	62753259	intron (NM_001320269, intron 1 of 8)	intron (NM_001320269, intron 1 of 8)
chr10	101547726	101548046	intron (NM_000392, intron 2 of 31)	intron (NM_000392, intron 2 of 31)	chr1	181231956	181232322	Intergenic	Intergenic	chr1	167036010	167036293	intron (NM_005814, intron 3 of 6)	intron (NM_005814, intron 3 of 6)	chr1	170631412	170632310	Intergenic	Intergenic
chr10	17879040	17879288	intron (NM_002438, intron 4 of 29)	intron (NM_002438, intron 4 of 29)	chr1	245589390	245589703	intron (NM_018012, intron 4 of 14)	intron (NM_018012, intron 4 of 14)	chr1	248070113	248070337	Intergenic	LTR37A|LTR|ERV1	chr1	236444486	236445158	intron (NM_019891, intron 1 of 15)	CpG
chr10	5587607	5587933	Intergenic	Intergenic	chr1	157162649	157162950	Intergenic	Intergenic	chr1	1826030	1826487	Intergenic	Intergenic	chr1	111097916	111098368	Intergenic	CpG
chr10	3134143	3134486	intron (NM_002627, intron 2 of 21)	intron (NM_002627, intron 2 of 21)	chr1	60539681	60540029	promoter-TSS (NM_152377)	promoter-TSS (NM_152377)	chr1	236072483	236072880	Intergenic	L2b|LINE|L2	chr1	175282374	175283718	Intergenic	Intergenic
chr10	118763105	118763366	intron (NM_001258300, intron 2 of 17)	MIR3|SINE|MIR	chr1	222785813	222786769	Intergenic	L1ME1|LINE|L1	chr1	192637861	192638114	Intergenic	L1PA6|LINE|L1	chr1	65590294	65591528	Intergenic	L1PA6|LINE|L1
chr10	27525622	27525917	intron (NM_001042473, intron 2 of 12)	AluSx1|SINE|Alu	chr1	160052368	160053881	intron (NM_004983, intron 1 of 2)	intron (NM_004983, intron 1 of 2)	chr1	88261232	88261769	Intergenic	Intergenic	chr1	113051370	113052103	5' UTR (NM_024494, exon 1 of 5)	5' UTR (NM_024494, exon 1 of 5)
chr10	11862071	11862301	Intergenic	AluY|SINE|Alu	chr1	179779775	179780082	TTS (NR_138087)	TTS (NR_138087)	chr1	7551270	7551541	intron (NM_001349608, intron 5 of 21)	intron (NM_001349608, intron 5 of 21)	chr1	46927984	46928618	Intergenic	Intergenic
chr10	22971518	22972116	intron (NM_005028, intron 1 of 9)	intron (NM_005028, intron 1 of 9)	chr1	2615560	2615821	intron (NM_001242672, intron 4 of 6)	intron (NM_001242672, intron 4 of 6)	chr1	205399786	205400010	Intergenic	Intergenic	chr1	76157815	76158350	Intergenic	AluSc8|SINE|Alu
chr10	75351744	75351993	promoter-TSS (NM_001320441)	promoter-TSS (NM_001320441)	chr1	179544494	179545225	exon (NM_001297575, exon 1 of 7)	exon (NM_001297575, exon 1 of 7)	chr1	168200002	168200233	intron (NM_199344, intron 1 of 7)	intron (NM_199344, intron 1 of 7)	chr1	63766612	63767146	intron (NR_038252, intron 3 of 11)	AluSp|SINE|Alu
chr10	97033818	97034124	intron (NM_020992, intron 1 of 6)	L2a|LINE|L2	chr1	22623580	22624210	Intergenic	Intergenic	chr1	209602281	209603923	intron (NR_145436, intron 2 of 2)	intron (NR_145436, intron 2 of 2)	chr1	60831616	60831990	Intergenic	L1ME3D|LINE|L1
chr10	134133470	134134155	intron (NM_001318878, intron 1 of 11)	MER67A|LTR|ERV1	chr1	152546223	152546579	Intergenic	L2c|LINE|L2	chr1	43433050	43433904	intron (NR_033967, intron 1 of 3)	MIR|SINE|MIR	chr1	214159129	214159793	promoter-TSS (NR_037850)	promoter-TSS (NR_037850)
chr10	71333271	71333506	promoter-TSS (NM_020999)	promoter-TSS (NM_020999)	chr1	185676639	185677044	Intergenic	L1PA3|LINE|L1	chr1	234860306	234860872	intron (NR_038856, intron 1 of 2)	intron (NR_038856, intron 1 of 2)	chr1	63537605	63538294	Intergenic	MIR3|SINE|MIR
chr10	14630862	14631112	intron (NM_001282695, intron 2 of 5)	AluSz|SINE|Alu	chr1	162411827	162412728	Intergenic	L1MC4|LINE|L1	chr1	76294757	76295010	intron (NM_002440, intron 7 of 19)	L1PA5|LINE|L1	chr1	208132648	208132945	Intergenic	CpG
chr10	105877710	105878163	Intergenic	Intergenic	chr1	154055076	154055402	intron (NM_207308, intron 16 of 39)	LTR12_|LTR|ERV1	chr1	179109919	179110176	intron (NM_007314, intron 1 of 11)	AluSx1|SINE|Alu	chr1	208143256	208143835	Intergenic	Intergenic
chr10	114853635	114853917	intron (NM_001146283, intron 5 of 12)	intron (NM_001146283, intron 5 of 12)	chr1	158142981	158143602	Intergenic	Intergenic	chr1	168151092	168151474	intron (NM_001031800, intron 1 of 4)	AluSx|SINE|Alu	chr1	62753833	62754433	intron (NM_001320269, intron 1 of 8)	intron (NM_001320269, intron 1 of 8)
chr10	18970837	18971129	TTS (NM_178815)	TTS (NM_178815)	chr1	1939288	1939686	Intergenic	MER3|DNA|hAT-Charlie	chr1	230225854	230226246	intron (NM_004481, intron 1 of 15)	intron (NM_004481, intron 1 of 15)	chr1	95789793	95790062	Intergenic	Intergenic
chr10	95766895	95767203	intron (NM_016341, intron 1 of 32)	intron (NM_016341, intron 1 of 32)	chr1	177805818	177806136	Intergenic	MER135|DNA|DNA	chr1	119870256	119870475	promoter-TSS (NR_146623)	promoter-TSS (NR_146623)	chr1	19094193	19094590	Intergenic	AluSx|SINE|Alu
chr10	3133362	3133602	intron (NM_002627, intron 2 of 21)	intron (NM_002627, intron 2 of 21)	chr1	115500427	115500718	intron (NM_001282541, intron 27 of 31)	L1MA4|LINE|L1	chr1	40156780	40157446	promoter-TSS (NM_001282397)	promoter-TSS (NM_001282397)	chr1	202615821	202616180	intron (NM_177402, intron 1 of 8)	intron (NM_177402, intron 1 of 8)
chr10	75668492	75668792	Intergenic	FLAM_C|SINE|Alu	chr1	203219967	203220806	Intergenic	L1ME2|LINE|L1	chr1	155879384	155879955	intron (NM_001256821, intron 3 of 5)	AluSx1|SINE|Alu	chr1	237215902	237218878	intron (NM_001035, intron 1 of 104)	MIRb|SINE|MIR
chr10	95238046	95238511	intron (NM_013451, intron 1 of 53)	intron (NM_013451, intron 1 of 53)	chr1	21986164	21986633	intron (NM_002885, intron 1 of 24)	MIR|SINE|MIR	chr1	113447602	113448232	Intergenic	Intergenic	chr1	69781880	69782451	Intergenic	L1M2|LINE|L1
chr10	103539643	103540097	intron (NM_001206389, intron 1 of 4)	CpG	chr1	208676385	208676684	Intergenic	Intergenic	chr1	200374886	200375232	3' UTR (NM_001281294, exon 3 of 3)	3' UTR (NM_001281294, exon 3 of 3)	chr1	31711175	31711444	intron (NM_024522, intron 1 of 6)	intron (NM_024522, intron 1 of 6)
chr10	23983805	23984092	5' UTR (NM_001098500, exon 1 of 19)	5' UTR (NM_001098500, exon 1 of 19)	chr1	47864	48370	Intergenic	Intergenic	chr1	56797277	56797912	Intergenic	Intergenic	chr1	112327854	112328718	intron (NM_172198, intron 3 of 6)	intron (NM_172198, intron 3 of 6)
chr10	21423772	21424876	intron (NM_001177483, intron 1 of 1)	intron (NM_001177483, intron 1 of 1)	chr1	19870363	19870796	Intergenic	HERVK9-int|LTR|ERVK	chr1	27925856	27926168	intron (NM_001029882, intron 1 of 6)	intron (NM_001029882, intron 1 of 6)	chr1	22875696	22876256	Intergenic	AluSz6|SINE|Alu
chr10	114571318	114571725	intron (NM_001318205, intron 7 of 7)	MLT1I|LTR|ERVL-MaLR	chr1	160869253	160869603	Intergenic	L1PA5|LINE|L1	chr1	8121841	8122174	Intergenic	Charlie10|DNA|hAT-Charlie	chr1	3568150	3569338	promoter-TSS (NM_001204186)	promoter-TSS (NM_001204186)
chr10	75838531	75838774	intron (NM_014000, intron 6 of 21)	intron (NM_014000, intron 6 of 21)	chr1	210095206	210095855	Intergenic	Intergenic	chr1	16177083	16177312	intron (NM_015001, intron 1 of 14)	intron (NM_015001, intron 1 of 14)	chr1	173152330	173152785	TTS (NM_003326)	TTS (NM_003326)
chr10	74080815	74081307	Intergenic	Intergenic	chr1	111306175	111306408	Intergenic	HAL1|LINE|L1	chr1	46668860	46669162	promoter-TSS (NM_001013615)	promoter-TSS (NM_001013615)	chr1	39021450	39021996	Intergenic	Intergenic
chr10	95882768	95883102	intron (NM_001165979, intron 1 of 31)	L2c|LINE|L2	chr1	91124594	91124936	Intergenic	L2a|LINE|L2	chr1	202612282	202612912	promoter-TSS (NM_001136504)	promoter-TSS (NM_001136504)	chr1	6484381	6485277	promoter-TSS (NM_031475)	promoter-TSS (NM_031475)
chr10	25782387	25782701	intron (NM_020752, intron 5 of 10)	intron (NM_020752, intron 5 of 10)	chr1	230752596	230753392	Intergenic	AluSx3|SINE|Alu	chr1	94058794	94059104	intron (NR_034091, intron 1 of 3)	AluJb|SINE|Alu	chr1	156860570	156861028	Intergenic	AluSx1|SINE|Alu
chr10	384352	384779	intron (NM_014974, intron 29 of 36)	Tigger3b|DNA|TcMar-Tigger	chr1	159129373	159129766	Intergenic	L1ME4a|LINE|L1	chr1	233809424	233809800	Intergenic	Intergenic	chr1	213622713	213623226	Intergenic	MLT1B|LTR|ERVL-MaLR
chr10	43832782	43833163	Intergenic	LTR5_Hs|LTR|ERVK	chr1	57623144	57623634	intron (NM_001353983, intron 2 of 14)	MLT1A|LTR|ERVL-MaLR	chr1	68219206	68219903	intron (NM_018841, intron 2 of 3)	intron (NM_018841, intron 2 of 3)	chr1	208415544	208417108	intron (NM_025179, intron 1 of 31)	intron (NM_025179, intron 1 of 31)
chr10	121066092	121066404	intron (NM_005308, intron 1 of 15)	intron (NM_005308, intron 1 of 15)	chr1	163039975	163040443	intron (NM_001102445, intron 2 of 5)	intron (NM_001102445, intron 2 of 5)	chr1	151740614	151740930	intron (NM_001301371, intron 3 of 4)	intron (NM_001301371, intron 3 of 4)	chr1	43075146	43075651	intron (NM_001355224, intron 16 of 22)	ERVL-E-int|LTR|ERVL
chr10	75839779	75840111	intron (NM_014000, intron 6 of 21)	intron (NM_014000, intron 6 of 21)	chr1	175716336	175716569	Intergenic	Intergenic	chr1	116710865	116711375	Intergenic	CpG	chr1	66176436	66176776	Intergenic	L1P3|LINE|L1
chr10	81058899	81059139	intron (NM_020338, intron 16 of 24)	intron (NM_020338, intron 16 of 24)	chr1	249234346	249234797	Intergenic	Intergenic	chr1	231543765	231544139	intron (NM_022051, intron 1 of 4)	intron (NM_022051, intron 1 of 4)	chr1	63463852	63464462	Intergenic	Intergenic
chr10	47081569	47081847	Intergenic	Intergenic	chr1	11918926	11919231	promoter-TSS (NM_002521)	promoter-TSS (NM_002521)	chr1	42327985	42328551	intron (NR_038260, intron 1 of 2)	intron (NR_038260, intron 1 of 2)	chr1	57617810	57618132	intron (NM_001353983, intron 2 of 14)	intron (NM_001353983, intron 2 of 14)
chr10	11873665	11874123	intron (NM_153256, intron 1 of 3)	intron (NM_153256, intron 1 of 3)	chr1	13682654	13682999	intron (NM_001099850, intron 1 of 2).2	HERVK-int|LTR|ERVK	chr1	85872734	85873370	intron (NM_001134445, intron 2 of 6)	intron (NM_001134445, intron 2 of 6)	chr1	217097712	217098426	intron (NM_001350123, intron 2 of 8)	intron (NM_001350123, intron 2 of 8)
chr10	48277274	48277628	Intergenic	Intergenic	chr1	163388486	163388719	Intergenic	AluSz|SINE|Alu	chr1	169711148	169711506	Intergenic	MLT1E2|LTR|ERVL-MaLR	chr1	175462107	175462982	intron (NM_003285, intron 2 of 22)	intron (NM_003285, intron 2 of 22)
chr10	76985503	76985871	intron (NM_001324089, intron 10 of 11)	AluSx1|SINE|Alu	chr1	218423278	218423615	Intergenic	Intergenic	chr1	226062832	226063112	intron (NM_014698, intron 3 of 24)	intron (NM_014698, intron 3 of 24)	chr1	208473655	208473924	Intergenic	Intergenic
chr10	30092825	30093098	Intergenic	Intergenic	chr1	165245025	165245510	intron (NM_177398, intron 3 of 8)	intron (NM_177398, intron 3 of 8)	chr1	230708118	230708482	Intergenic	L2b|LINE|L2	chr1	26737154	26738074	intron (NM_024674, intron 1 of 3)	CpG
chr10	71267514	71267761	TTS (NM_012339)	TTS (NM_012339)	chr1	207622344	207622901	Intergenic	AluJr|SINE|Alu	chr1	164527536	164528100	promoter-TSS (NM_002585)	promoter-TSS (NM_002585)	chr1	184211619	184212413	Intergenic	Intergenic
chr10	94959022	94959269	Intergenic	Intergenic	chr1	218336043	218336688	Intergenic	Intergenic	chr1	156862323	156862583	Intergenic	AluJb|SINE|Alu	chr1	6478897	6479855	exon (NM_019089, exon 3 of 4)	exon (NM_019089, exon 3 of 4)
chr10	4720497	4720825	promoter-TSS (NR_024475)	promoter-TSS (NR_024475)	chr1	166162297	166162559	Intergenic	Intergenic	chr1	95088512	95088756	Intergenic	Intergenic	chr1	175387367	175387700	intron (NM_003285, intron 2 of 22)	L2c|LINE|L2
chr10	116393333	116393893	intron (NM_001322885, intron 1 of 20)	intron (NM_001322885, intron 1 of 20)	chr1	203357031	203360692	Intergenic	L1PA8|LINE|L1	chr1	23066456	23066741	intron (NM_017449, intron 1 of 15)	intron (NM_017449, intron 1 of 15)	chr1	203995651	203996242	Intergenic	Intergenic
chr10	32633568	32633808	TTS (NR_104159)	TTS (NR_104159)	chr1	179715550	179715783	intron (NM_001329719, intron 1 of 4)	L1MC4a|LINE|L1	chr1	42631233	42631492	promoter-TSS (NM_033553)	promoter-TSS (NM_033553)	chr1	60615863	60616539	Intergenic	Intergenic
chr10	14575409	14575814	promoter-TSS (NM_001320741)	promoter-TSS (NM_001320741)	chr1	169403430	169403729	intron (NM_001300968, intron 2 of 6)	L1MB3|LINE|L1	chr1	70783906	70784142	intron (NM_030816, intron 3 of 12)	intron (NM_030816, intron 3 of 12)	chr1	204844816	204845085	intron (NM_001005388, intron 1 of 29)	intron (NM_001005388, intron 1 of 29)
chr10	126809232	126809537	intron (NM_001083914, intron 1 of 10)	AluJb|SINE|Alu	chr1	181245393	181247037	Intergenic	L1PA4|LINE|L1	chr1	16472045	16473076	intron (NM_004431, intron 3 of 16)	intron (NM_004431, intron 3 of 16)	chr1	154780878	154781183	intron (NM_002249, intron 2 of 7)	L2c|LINE|L2
chr10	126812445	126812846	intron (NM_001083914, intron 1 of 10)	intron (NM_001083914, intron 1 of 10)	chr1	153419426	153420132	Intergenic	L1MEg|LINE|L1	chr1	23153397	23153820	intron (NM_017449, intron 3 of 15)	intron (NM_017449, intron 3 of 15)	chr1	237948893	237949569	intron (NM_001035, intron 90 of 104)	intron (NM_001035, intron 90 of 104)
chr10	4100564	4101087	intron (NR_120632, intron 1 of 3)	intron (NR_120632, intron 1 of 3)	chr1	208718085	208718420	Intergenic	Intergenic	chr1	45196611	45196942	Intergenic	U5|snRNA|snRNA	chr1	209746672	209747095	Intergenic	Intergenic
chr10	134823043	134823351	Intergenic	Intergenic	chr1	210153769	210154022	intron (NM_001146261, intron 3 of 9)	L1PA11|LINE|L1	chr1	94080902	94081200	intron (NM_003567, intron 3 of 11)	intron (NM_003567, intron 3 of 11)	chr1	228866016	228866285	intron (NR_037962, intron 1 of 2)	MLT2E|LTR|ERVL
chr10	95228025	95228265	intron (NM_013451, intron 1 of 53)	MIRb|SINE|MIR	chr1	158769741	158770269	Intergenic	Intergenic	chr1	216394705	216394987	intron (NM_206933, intron 14 of 71)	intron (NM_206933, intron 14 of 71)	chr1	153171407	153172452	Intergenic	LTR78|LTR|ERV1
chr10	115323056	115323379	intron (NM_004132, intron 1 of 12)	intron (NM_004132, intron 1 of 12)	chr1	14833661	14833894	Intergenic	Intergenic	chr1	248231019	248231274	intron (NM_001304535, intron 1 of 1)	L1PA3|LINE|L1	chr1	231296884	231299721	promoter-TSS (NM_001300889)	promoter-TSS (NM_001300889)
chr10	5033576	5033856	intron (NM_001354, intron 10 of 10)	intron (NM_001354, intron 10 of 10)	chr1	204862823	204863056	intron (NM_001005388, intron 1 of 29)	intron (NM_001005388, intron 1 of 29)	chr1	52109991	52110281	intron (NM_148906, intron 1 of 22)	AluSx|SINE|Alu	chr1	154472640	154475945	promoter-TSS (NM_182499)	promoter-TSS (NM_182499)
chr10	70095622	70096258	intron (NM_001322449, intron 1 of 8)	intron (NM_001322449, intron 1 of 8)	chr1	43343159	43343403	intron (NR_104171, intron 2 of 3)	L1PA15|LINE|L1	chr1	145963452	145963695	intron (NR_104217, intron 2 of 17).2	CpG	chr1	204953942	204954692	intron (NM_001160331, intron 20 of 26)	intron (NM_001160331, intron 20 of 26)
chr10	82217646	82218036	intron (NM_030927, intron 1 of 8)	intron (NM_030927, intron 1 of 8)	chr1	39279562	39279912	Intergenic	Intergenic	chr1	45639586	45639805	intron (NM_020883, intron 1 of 13)	AluSz|SINE|Alu	chr1	34101308	34102015	intron (NM_001281956, intron 30 of 70)	intron (NM_001281956, intron 30 of 70)
chr10	126677961	126678227	exon (NM_001321012, exon 11 of 11)	exon (NM_001321012, exon 11 of 11)	chr1	173258542	173259545	intron (NR_037845, intron 2 of 2)	L1MEc|LINE|L1	chr1	206786012	206786244	promoter-TSS (NM_006893)	promoter-TSS (NM_006893)	chr1	53868463	53870161	Intergenic	Intergenic
chr10	82218925	82219165	promoter-TSS (NM_001351269)	promoter-TSS (NM_001351269)	chr1	229929415	229929678	Intergenic	Intergenic	chr1	203482833	203483230	Intergenic	Intergenic	chr1	111634332	111635066	Intergenic	L1PA6|LINE|L1
chr10	116583400	116584048	intron (NM_020940, intron 1 of 16)	MER2B|DNA|TcMar-Tigger	chr1	207025030	207026181	Intergenic	L1MA2|LINE|L1	chr1	32739746	32739984	intron (NM_001042771, intron 1 of 12)	intron (NM_001042771, intron 1 of 12)	chr1	89038820	89039243	intron (NR_110682, intron 1 of 3)	AluY|SINE|Alu
chr10	43160695	43161050	Intergenic	L1PA4|LINE|L1	chr1	115350256	115350716	Intergenic	Intergenic	chr1	32281388	32281703	intron (NM_001281987, intron 1 of 15)	intron (NM_001281987, intron 1 of 15)	chr1	157295753	157296319	Intergenic	PRIMA4-int|LTR|ERV1
chr10	8076542	8077114	Intergenic	CpG	chr1	157775446	157775679	intron (NM_001159397, intron 2 of 9)	AluSx|SINE|Alu	chr1	211908828	211909140	Intergenic	Intergenic	chr1	166916647	166917383	intron (NM_199351, intron 3 of 9)	CpG
chr10	34780882	34781112	intron (NM_019619, intron 3 of 24)	intron (NM_019619, intron 3 of 24)	chr1	2687244	2687649	intron (NM_001242672, intron 4 of 6)	intron (NM_001242672, intron 4 of 6)	chr1	111770752	111771025	intron (NM_001025197, intron 1 of 9)	intron (NM_001025197, intron 1 of 9)	chr1	53941524	53942922	Intergenic	LTR33|LTR|ERVL
chr10	98797340	98797572	exon (NM_003061, exon 22 of 37)	exon (NM_003061, exon 22 of 37)	chr1	38229904	38230930	intron (NM_001099439, intron 1 of 16)	CpG	chr1	172419374	172419710	intron (NM_139240, intron 3 of 6)	intron (NM_139240, intron 3 of 6)	chr1	64820290	64821179	Intergenic	HERVH-int|LTR|ERV1
chr10	7343301	7343749	intron (NM_001018039, intron 4 of 20)	intron (NM_001018039, intron 4 of 20)	chr1	108526403	108526715	intron (NR_046653, intron 1 of 2)	AluSx|SINE|Alu	chr1	186587685	186588113	Intergenic	Intergenic	chr1	68515535	68516559	intron (NM_004675, intron 3 of 3)	intron (NM_004675, intron 3 of 3)
chr10	6443555	6443860	intron (NM_001323267, intron 17 of 17)	intron (NM_001323267, intron 17 of 17)	chr1	13014277	13015053	Intergenic	Intergenic	chr1	41837415	41838155	intron (NM_001291281, intron 1 of 2)	intron (NM_001291281, intron 1 of 2)	chr1	232421010	232421485	Intergenic	Intergenic
chr10	123494267	123494498	Intergenic	Intergenic	chr1	181727465	181727854	intron (NM_000721, intron 31 of 46)	intron (NM_000721, intron 31 of 46)	chr1	64333436	64333927	intron (NM_001083592, intron 1 of 6)	intron (NM_001083592, intron 1 of 6)	chr1	236305909	236306807	intron (NM_003272, intron 1 of 6)	CpG
chr10	105667662	105668027	intron (NM_024928, intron 3 of 9)	AluSz|SINE|Alu	chr1	237129554	237129953	Intergenic	Intergenic	chr1	210002817	210003036	intron (NM_014388, intron 1 of 11)	AluJo|SINE|Alu	chr1	2461352	2462137	promoter-TSS (NM_001010926)	promoter-TSS (NM_001010926)
chr10	6255609	6256142	intron (NR_136554, intron 2 of 11)	intron (NR_136554, intron 2 of 11)	chr1	209381561	209381900	Intergenic	Intergenic	chr1	231541941	231542327	intron (NM_022051, intron 1 of 4)	intron (NM_022051, intron 1 of 4)	chr1	153399522	153399885	Intergenic	Intergenic
chr10	83056622	83057203	Intergenic	L1PA16|LINE|L1	chr1	203331898	203332303	Intergenic	Intergenic	chr1	61508502	61509048	Intergenic	CpG	chr1	201019072	201019545	intron (NM_000069, intron 34 of 43)	L3|LINE|CR1
chr10	106089424	106090366	intron (NM_001272013, intron 1 of 1)	intron (NM_001272013, intron 1 of 1)	chr1	165487225	165487483	intron (NR_026744, intron 4 of 6)	L1MCc|LINE|L1	chr1	236849518	236850140	promoter-TSS (NM_001278344)	promoter-TSS (NM_001278344)	chr1	180208726	180209128	intron (NM_033343, intron 1 of 5)	MIRc|SINE|MIR
chr10	47057097	47057497	Intergenic	LTR8|LTR|ERV1	chr1	57052	57726	Intergenic	Intergenic	chr1	207071534	207071784	intron (NM_001185158, intron 2 of 4)	intron (NM_001185158, intron 2 of 4)	chr1	48464116	48464929	Intergenic	Intergenic
chr10	134331059	134331321	Intergenic	Intergenic	chr1	160054593	160055213	intron (NM_004983, intron 2 of 2)	intron (NM_004983, intron 2 of 2)	chr1	47013554	47013809	intron (NM_001097611, intron 2 of 2)	intron (NM_001097611, intron 2 of 2)	chr1	213203421	213204212	Intergenic	HERVK9-int|LTR|ERVK
chr10	134261414	134261788	non-coding (NR_149317, exon 3 of 3)	non-coding (NR_149317, exon 3 of 3)	chr1	210404112	210404638	TTS (NR_024337)	TTS (NR_024337)	chr1	236680363	236680601	Intergenic	LTR9B|LTR|ERV1	chr1	228759917	228760204	promoter-TSS (NR_106988).7	promoter-TSS (NR_106988).7
chr10	48277953	48278188	Intergenic	Intergenic	chr1	152522691	152523067	Intergenic	L1PA4|LINE|L1	chr1	24165395	24165651	Intergenic	HSMAR2|DNA|TcMar-Mariner	chr1	50791886	50792158	Intergenic	Intergenic
chr10	93390776	93391408	intron (NM_005398, intron 1 of 1)	intron (NM_005398, intron 1 of 1)	chr1	85197769	85198112	Intergenic	AluY|SINE|Alu	chr1	95089170	95089430	Intergenic	Intergenic	chr1	55478732	55479296	Intergenic	AluSq|SINE|Alu
chr10	52609663	52610038	intron (NM_001198818, intron 4 of 13)	intron (NM_001198818, intron 4 of 13)	chr1	225094230	225094473	Intergenic	LTR16E1|LTR|ERVL	chr1	27028013	27028298	intron (NM_139135, intron 1 of 19)	intron (NM_139135, intron 1 of 19)	chr1	2621949	2622303	intron (NM_001242672, intron 4 of 6)	intron (NM_001242672, intron 4 of 6)
chr10	30984615	30985143	non-coding (NR_036438, exon 2 of 10)	non-coding (NR_036438, exon 2 of 10)	chr1	90955589	90955864	Intergenic	L1PB1|LINE|L1	chr1	54870072	54870310	intron (NM_001009955, intron 3 of 16)	intron (NM_001009955, intron 3 of 16)	chr1	214078429	214078698	intron (NR_037850, intron 2 of 5)	intron (NR_037850, intron 2 of 5)
chr10	3514586	3514914	intron (NR_131187, intron 1 of 1)	intron (NR_131187, intron 1 of 1)	chr1	166916778	166917164	intron (NM_199351, intron 3 of 9)	CpG	chr1	17054138	17054609	Intergenic	Intergenic	chr1	205861341	205861999	intron (NR_046097, intron 2 of 2)	HERVK9-int|LTR|ERVK
chr10	6258771	6259205	intron (NR_136554, intron 5 of 11)	intron (NR_136554, intron 5 of 11)	chr1	152317138	152317371	intron (NR_103779, intron 2 of 2)	intron (NR_103779, intron 2 of 2)	chr1	161443013	161443392	Intergenic	HERV9-int|LTR|ERV1	chr1	71053036	71054066	Intergenic	MIR3|SINE|MIR
chr10	80943732	80944052	intron (NM_020338, intron 4 of 24)	intron (NM_020338, intron 4 of 24)	chr1	41773593	41773904	Intergenic	MLT1D|LTR|ERVL-MaLR	chr1	211503147	211503551	intron (NM_001033910, intron 1 of 10)	intron (NM_001033910, intron 1 of 10)	chr1	61948756	61949146	Intergenic	L2|LINE|L2
chr10	75816121	75816484	intron (NM_014000, intron 2 of 21)	intron (NM_014000, intron 2 of 21)	chr1	214263515	214264025	Intergenic	L1PA14|LINE|L1	chr1	180554902	180555169	Intergenic	Intergenic	chr1	14668713	14669188	Intergenic	L2a|LINE|L2
chr10	15476225	15476724	Intergenic	CT-rich|Low_complexity|Low_complexity	chr1	153341355	153341756	Intergenic	AluY|SINE|Alu	chr1	85763564	85763865	Intergenic	Intergenic	chr1	66334560	66334847	intron (NM_002600, intron 1 of 16)	intron (NM_002600, intron 1 of 16)
chr10	35736959	35737199	intron (NM_001282853, intron 2 of 10)	intron (NM_001282853, intron 2 of 10)	chr1	207623532	207624106	Intergenic	Intergenic	chr1	9711830	9712082	TTS (NR_027045)	TTS (NR_027045)	chr1	61468586	61469081	Intergenic	Intergenic
chr10	33274273	33274636	Intergenic	MLT1K|LTR|ERVL-MaLR	chr1	228710102	228712386	Intergenic	L1PA4|LINE|L1	chr1	36104394	36104669	intron (NM_001199779, intron 1 of 5)	intron (NM_001199779, intron 1 of 5)	chr1	170341377	170342074	Intergenic	L1PA4|LINE|L1
chr10	77524416	77524695	intron (NR_131178, intron 1 of 7)	intron (NR_131178, intron 1 of 7)	chr1	18436489	18437756	intron (NM_032880, intron 1 of 9)	CpG	chr1	89239556	89239901	intron (NM_006256, intron 6 of 21)	MER21C|LTR|ERVL	chr1	84764087	84764849	intron (NM_001010971, intron 1 of 3)	CpG
chr10	32155379	32155653	intron (NM_001270697, intron 3 of 18)	intron (NM_001270697, intron 3 of 18)	chr1	152075082	152075662	Intergenic	L1PB1|LINE|L1	chr1	26324885	26325125	promoter-TSS (NM_000437)	promoter-TSS (NM_000437)	chr1	76602794	76603291	intron (NM_001349105, intron 1 of 2)	intron (NM_001349105, intron 1 of 2)
chr10	17105339	17105663	intron (NM_001081, intron 22 of 66)	intron (NM_001081, intron 22 of 66)	chr1	223465190	223465807	intron (NM_017982, intron 3 of 8)	intron (NM_017982, intron 3 of 8)	chr1	16126192	16126427	Intergenic	Intergenic	chr1	245294293	245294764	Intergenic	MLT1A0|LTR|ERVL-MaLR
chr10	114833603	114833843	intron (NM_001198528, intron 4 of 14)	intron (NM_001198528, intron 4 of 14)	chr1	182700645	182701285	Intergenic	MIRc|SINE|MIR	chr1	233790519	233790918	intron (NM_002245, intron 1 of 2)	MLT1A0-int|LTR|ERVL-MaLR	chr1	2552959	2553228	intron (NM_033467, intron 2 of 23)	AluSq2|SINE|Alu
chr10	57268886	57269200	intron (NM_001354404, intron 2 of 34)	intron (NM_001354404, intron 2 of 34)	chr1	148920252	148920561	intron (NR_104217, intron 2 of 17).3	MLT1J-int|LTR|ERVL-MaLR	chr1	117185454	117185749	intron (NM_001007237, intron 2 of 10)	intron (NM_001007237, intron 2 of 10)	chr1	7155849	7156369	intron (NM_001349608, intron 3 of 21)	intron (NM_001349608, intron 3 of 21)
chr10	124069914	124070163	intron (NM_001318189, intron 10 of 15)	intron (NM_001318189, intron 10 of 15)	chr1	63399057	63399290	Intergenic	L1ME4a|LINE|L1	chr1	199996925	199997240	intron (NM_003822, intron 1 of 6)	intron (NM_003822, intron 1 of 6)	chr1	205819084	205819522	promoter-TSS (NR_135186)	promoter-TSS (NR_135186)
chr10	29824607	29824949	intron (NM_021738, intron 7 of 37)	intron (NM_021738, intron 7 of 37)	chr1	228322362	228322622	Intergenic	Intergenic	chr1	161397521	161398245	Intergenic	tRNA-Asn-AAC|tRNA|tRNA	chr1	54036461	54036759	intron (NM_147193, intron 3 of 9)	L1ME3F|LINE|L1
chr10	54077963	54078280	TTS (NM_012242)	TTS (NM_012242)	chr1	165323727	165324594	intron (NM_177398, intron 2 of 8)	intron (NM_177398, intron 2 of 8)	chr1	179103595	179103814	intron (NM_007314, intron 1 of 11)	intron (NM_007314, intron 1 of 11)	chr1	177889867	177890250	Intergenic	Intergenic
chr10	5031859	5032103	3' UTR (NM_205845, exon 10 of 10)	3' UTR (NM_205845, exon 10 of 10)	chr1	210145107	210145559	intron (NM_001146261, intron 3 of 9)	L1PA16|LINE|L1	chr1	47657828	47658462	Intergenic	Intergenic	chr1	2627022	2627513	intron (NM_001242672, intron 4 of 6)	intron (NM_001242672, intron 4 of 6)
chr10	49196500	49196851	Intergenic	Intergenic	chr1	245463282	245463894	intron (NM_018012, intron 2 of 14)	intron (NM_018012, intron 2 of 14)	chr1	856104	856617	Intergenic	Intergenic	chr1	158318141	158318465	Intergenic	LTR12C|LTR|ERV1
chr10	12028363	12028658	intron (NM_080599, intron 8 of 21)	intron (NM_080599, intron 8 of 21)	chr1	22685475	22686389	Intergenic	MSTB|LTR|ERVL-MaLR	chr1	224619292	224619511	exon (NM_025160, exon 2 of 14)	exon (NM_025160, exon 2 of 14)	chr1	46935967	46936275	Intergenic	Intergenic
chr10	74031977	74032217	Intergenic	Intergenic	chr1	39217995	39218429	Intergenic	L2c|LINE|L2	chr1	42248863	42249356	intron (NM_024503, intron 1 of 8)	intron (NM_024503, intron 1 of 8)	chr1	31712038	31713474	promoter-TSS (NM_024522)	promoter-TSS (NM_024522)
chr10	14116322	14116877	non-coding (NR_120638, exon 1 of 3)	non-coding (NR_120638, exon 1 of 3)	chr1	179404158	179404396	intron (NR_073544, intron 15 of 25)	L1PA8|LINE|L1	chr1	29508733	29508952	promoter-TSS (NM_005626)	promoter-TSS (NM_005626)	chr1	26372870	26373830	promoter-TSS (NM_032513)	promoter-TSS (NM_032513)
chr10	65801156	65801512	Intergenic	L1M3e|LINE|L1	chr1	230501233	230501475	intron (NM_001258311, intron 1 of 6)	intron (NM_001258311, intron 1 of 6)	chr1	9686851	9687114	Intergenic	Intergenic	chr1	114755569	114756181	Intergenic	Intergenic
chr10	62541230	62541669	intron (NM_001170406, intron 2 of 3)	intron (NM_001170406, intron 2 of 3)	chr1	165319984	165321007	intron (NM_177398, intron 3 of 8)	intron (NM_177398, intron 3 of 8)	chr1	214699249	214699569	intron (NM_005401, intron 1 of 18)	AluSx|SINE|Alu	chr1	2782196	2782700	Intergenic	Intergenic
chr10	60680128	60680791	Intergenic	Intergenic	chr1	207756205	207756572	intron (NM_000573, intron 24 of 38)	L2a|LINE|L2	chr1	114430684	114431066	promoter-TSS (NM_001010922)	promoter-TSS (NM_001010922)	chr1	29450345	29450893	promoter-TSS (NM_001003682)	promoter-TSS (NM_001003682)
chr10	26624247	26624511	Intergenic	L1M3f|LINE|L1	chr1	161468719	161469106	Intergenic	MLT1H2|LTR|ERVL-MaLR	chr1	24305797	24306016	intron (NM_054016, intron 1 of 5).2	intron (NM_054016, intron 1 of 5).2	chr1	115444750	115445019	intron (NM_001282541, intron 16 of 31)	MER61-int|LTR|ERV1
chr10	114718841	114719605	intron (NM_001198530, intron 3 of 10)	intron (NM_001198530, intron 3 of 10)	chr1	220013629	220014106	Intergenic	L1PA3|LINE|L1	chr1	228225388	228226038	intron (NM_033131, intron 2 of 3)	CpG	chr1	47695391	47698220	intron (NM_001290404, intron 1 of 5)	CpG-1075
chr10	21639146	21639444	Intergenic	Intergenic	chr1	114727833	114728066	Intergenic	L1PA5|LINE|L1	chr1	182972379	182972610	Intergenic	Intergenic	chr1	115439673	115439942	intron (NM_001282541, intron 16 of 31)	MER61-int|LTR|ERV1
chr10	73716192	73716601	Intergenic	LTR13_|LTR|ERVK	chr1	168507979	168508484	Intergenic	L1P1|LINE|L1	chr1	11709101	11709430	exon (NM_012168, exon 5 of 6)	exon (NM_012168, exon 5 of 6)	chr1	213200190	213200930	Intergenic	HERVK9-int|LTR|ERVK
chr10	15211111	15211418	promoter-TSS (NM_004808)	promoter-TSS (NM_004808)	chr1	226716313	226716652	Intergenic	Intergenic	chr1	175074755	175075244	intron (NM_022093, intron 9 of 18)	HERV9-int|LTR|ERV1	chr1	167012223	167012639	Intergenic	Intergenic
chr10	3928496	3929204	Intergenic	Intergenic	chr1	205360799	205361107	intron (NR_037583, intron 2 of 3)	L1MDa|LINE|L1	chr1	143992514	143992749	Intergenic	Intergenic	chr1	154731709	154732713	intron (NM_001204087, intron 3 of 8)	intron (NM_001204087, intron 3 of 8)
chr10	120765977	120766410	Intergenic	Intergenic	chr1	227661148	227661635	Intergenic	L1PA7|LINE|L1	chr1	223254569	223254891	Intergenic	Intergenic	chr1	112416043	112416422	intron (NM_172198, intron 2 of 6)	intron (NM_172198, intron 2 of 6)
chr10	52364833	52365082	intron (NM_147156, intron 1 of 10)	MamRep1879|DNA|hAT?	chr1	237228526	237228872	intron (NM_001035, intron 1 of 104)	AluSx3|SINE|Alu	chr1	24164769	24165207	Intergenic	LTR1|LTR|ERV1	chr1	223535034	223535757	intron (NM_017982, intron 2 of 8)	AT_rich|Low_complexity|Low_complexity
chr10	89719780	89720034	intron (NM_000314, intron 7 of 8)	intron (NM_000314, intron 7 of 8)	chr1	166983825	166984083	intron (NM_032858, intron 8 of 11)	intron (NM_032858, intron 8 of 11)	chr1	225838214	225838532	intron (NM_001008493, intron 1 of 14)	AluSc8|SINE|Alu	chr1	58511257	58511612	intron (NM_001353980, intron 1 of 5)	T-rich|Low_complexity|Low_complexity
chr10	105678374	105678614	promoter-TSS (NM_024928)	promoter-TSS (NM_024928)	chr1	53887262	53887847	Intergenic	LTR49-int|LTR|ERV1	chr1	150547482	150547752	promoter-TSS (NR_104133)	promoter-TSS (NR_104133)	chr1	156899615	156900774	intron (NM_144702, intron 11 of 14)	intron (NM_144702, intron 11 of 14)
chr10	11594464	11594939	intron (NM_014688, intron 2 of 14)	intron (NM_014688, intron 2 of 14)	chr1	153420977	153421283	Intergenic	AluSz|SINE|Alu	chr1	86078402	86078700	Intergenic	Intergenic	chr1	57530599	57531067	intron (NM_001353983, intron 8 of 14)	intron (NM_001353983, intron 8 of 14)
chr10	97884398	97884795	Intergenic	L1M4c|LINE|L1	chr1	5704519	5704849	Intergenic	Intergenic	chr1	23429502	23429770	intron (NM_001142546, intron 2 of 3)	AluJr|SINE|Alu	chr1	237222895	237223169	intron (NM_001035, intron 1 of 104)	intron (NM_001035, intron 1 of 104)
chr10	4719618	4720256	intron (NR_024475, intron 1 of 3)	intron (NR_024475, intron 1 of 3)	chr1	210113912	210114159	intron (NM_001146261, intron 1 of 9)	L3|LINE|CR1	chr1	41807461	41808220	Intergenic	Intergenic	chr1	92196436	92196927	intron (NM_001195684, intron 6 of 17)	intron (NM_001195684, intron 6 of 17)
chr10	61900134	61900383	5' UTR (NM_001149, exon 1 of 21)	5' UTR (NM_001149, exon 1 of 21)	chr1	149356921	149357424	Intergenic	LTR48|LTR|ERV1	chr1	97742986	97743482	intron (NR_046590, intron 2 of 4)	L2|LINE|L2	chr1	175037766	175038301	intron (NM_022093, intron 1 of 18)	AluSp|SINE|Alu
chr10	7034032	7034326	Intergenic	SVA_D|Other|Other	chr1	39150980	39151368	Intergenic	L2b|LINE|L2	chr1	19276866	19277832	intron (NM_001136265, intron 1 of 8)	intron (NM_001136265, intron 1 of 8)	chr1	204712047	204713238	Intergenic	Intergenic
chr10	49674445	49674939	intron (NR_144644, intron 3 of 8)	CpG	chr1	152096927	152098324	Intergenic	Intergenic	chr1	156661682	156661933	Intergenic	Intergenic	chr1	208518965	208519319	Intergenic	Intergenic
chr10	80872839	80873364	intron (NM_020338, intron 1 of 24)	intron (NM_020338, intron 1 of 24)	chr1	159947869	159948099	intron (NR_038849, intron 2 of 2)	intron (NR_038849, intron 2 of 2)	chr1	201430537	201430956	Intergenic	Intergenic	chr1	77230282	77230584	intron (NR_149059, intron 1 of 2)	intron (NR_149059, intron 1 of 2)
chr10	116394146	116394376	intron (NM_001322885, intron 1 of 20)	intron (NM_001322885, intron 1 of 20)	chr1	207620410	207620643	Intergenic	L1MB8|LINE|L1	chr1	1241541	1242000	intron (NM_030649, intron 1 of 23)	intron (NM_030649, intron 1 of 23)	chr1	5642854	5643378	Intergenic	Intergenic
chr10	63810295	63810776	intron (NM_001244638, intron 1 of 6)	intron (NM_001244638, intron 1 of 6)	chr1	228060335	228060753	Intergenic	L1PA7|LINE|L1	chr1	45308635	45308881	promoter-TSS (NM_003738)	promoter-TSS (NM_003738)	chr1	51470495	51470764	Intergenic	L1P3|LINE|L1
chr10	126773225	126773540	intron (NM_001321013, intron 1 of 9)	intron (NM_001321013, intron 1 of 9)	chr1	179401696	179401929	intron (NR_073544, intron 15 of 25)	AluSz|SINE|Alu	chr1	154989646	154990495	TTS (NM_144622)	TTS (NM_144622)	chr1	40827143	40827549	Intergenic	L1M1|LINE|L1
chr10	114833941	114834365	intron (NM_001198528, intron 4 of 14)	intron (NM_001198528, intron 4 of 14)	chr1	7763438	7764332	promoter-TSS (NM_001349618)	promoter-TSS (NM_001349618)	chr1	241520328	241520593	promoter-TSS (NM_001282778)	promoter-TSS (NM_001282778)	chr1	35394948	35395802	promoter-TSS (NM_001080418)	promoter-TSS (NM_001080418)
chr10	97042036	97042309	intron (NM_020992, intron 1 of 6)	intron (NM_020992, intron 1 of 6)	chr1	175038654	175039246	intron (NM_022093, intron 1 of 18)	intron (NM_022093, intron 1 of 18)	chr1	210547154	210547443	intron (NM_001170564, intron 3 of 9)	intron (NM_001170564, intron 3 of 9)	chr1	175771579	175771990	Intergenic	Intergenic
chr10	29948361	29948781	intron (NM_001323600, intron 2 of 36)	intron (NM_001323600, intron 2 of 36)	chr1	161457641	161459928	Intergenic	L1MA4A|LINE|L1	chr1	40425867	40426143	intron (NR_109896, intron 3 of 11)	intron (NR_109896, intron 3 of 11)	chr1	2600341	2601122	intron (NM_001242672, intron 4 of 6)	intron (NM_001242672, intron 4 of 6)
chr10	106398736	106399020	Intergenic	Intergenic	chr1	84231887	84232419	intron (NR_119375, intron 1 of 2)	intron (NR_119375, intron 1 of 2)	chr1	210152298	210152572	intron (NM_001146261, intron 3 of 9)	L1PA4|LINE|L1	chr1	852627	853314	non-coding (NR_026874, exon 4 of 4)	non-coding (NR_026874, exon 4 of 4)
chr10	115214215	115214487	Intergenic	Intergenic	chr1	220691265	220691685	Intergenic	Tigger1|DNA|TcMar-Tigger	chr1	202858481	202858700	promoter-TSS (NM_002871)	promoter-TSS (NM_002871)	chr1	158128291	158128606	Intergenic	L2|LINE|L2
chr10	95848652	95849031	promoter-TSS (NM_001165979)	promoter-TSS (NM_001165979)	chr1	181468285	181468746	intron (NM_000721, intron 1 of 46)	intron (NM_000721, intron 1 of 46)	chr1	65360214	65360518	intron (NM_001321852, intron 1 of 24)	AluSx1|SINE|Alu	chr1	228557860	228559736	exon (NM_001098623, exon 94 of 105)	exon (NM_001098623, exon 94 of 105)
chr10	47082094	47082421	Intergenic	MIRb|SINE|MIR	chr1	226805664	226806303	Intergenic	MLT1B|LTR|ERVL-MaLR	chr1	43920488	43920786	promoter-TSS (NM_031207)	promoter-TSS (NM_031207)	chr1	53966425	53966800	Intergenic	Intergenic
chr10	104943869	104944356	intron (NM_001351175, intron 1 of 19)	intron (NM_001351175, intron 1 of 19)	chr1	181350117	181350350	Intergenic	AluSq|SINE|Alu	chr1	158970763	158971172	promoter-TSS (NM_001320010)	promoter-TSS (NM_001320010)	chr1	208083988	208084498	intron (NM_001025109, intron 1 of 7)	CpG
chr10	106090934	106091365	intron (NM_001272013, intron 1 of 1)	intron (NM_001272013, intron 1 of 1)	chr1	179582298	179582914	intron (NM_001199092, intron 1 of 13)	MLT1A0|LTR|ERVL-MaLR	chr1	145382852	145383163	promoter-TSS (NR_125967)	promoter-TSS (NR_125967)	chr1	4219147	4219470	Intergenic	Intergenic
chr10	116445197	116445431	promoter-TSS (NM_001322883)	promoter-TSS (NM_001322883)	chr1	229947594	229948186	Intergenic	AluJr|SINE|Alu	chr1	157210806	157211151	Intergenic	Intergenic	chr1	202941054	202941323	Intergenic	L1ME1|LINE|L1
chr10	48256332	48256819	intron (NM_001271703, intron 1 of 9)	intron (NM_001271703, intron 1 of 9)	chr1	245562821	245563240	intron (NM_018012, intron 3 of 14)	intron (NM_018012, intron 3 of 14)	chr1	48907880	48908195	intron (NM_001286238, intron 3 of 12)	HERV9-int|LTR|ERV1	chr1	76316558	76317116	intron (NM_002440, intron 8 of 19)	L1MEc|LINE|L1
chr10	54077490	54077764	TTS (NM_012242)	TTS (NM_012242)	chr1	214359766	214361608	Intergenic	CpG	chr1	44048236	44048467	intron (NM_001329137, intron 9 of 34)	intron (NM_001329137, intron 9 of 34)	chr1	116521279	116521709	intron (NM_018420, intron 1 of 11)	intron (NM_018420, intron 1 of 11)
chr10	81956247	81956680	intron (NM_001278408, intron 1 of 16)	intron (NM_001278408, intron 1 of 16)	chr1	34099087	34099821	intron (NM_001281956, intron 31 of 70)	intron (NM_001281956, intron 31 of 70)	chr1	77230613	77230832	intron (NR_149059, intron 1 of 2)	intron (NR_149059, intron 1 of 2)	chr1	12907958	12908400	promoter-TSS (NM_001302551)	promoter-TSS (NM_001302551)
chr10	101779788	101780137	Intergenic	Intergenic	chr1	177451111	177451395	Intergenic	Intergenic	chr1	54715645	54715954	intron (NM_001009955, intron 8 of 16)	intron (NM_001009955, intron 8 of 16)	chr1	73646374	73647171	Intergenic	MER52C|LTR|ERV1
chr10	3136824	3137214	intron (NM_002627, intron 2 of 21)	intron (NM_002627, intron 2 of 21)	chr1	179657550	179657911	intron (NM_001199089, intron 17 of 17)	L1PA5|LINE|L1	chr1	207496721	207497145	intron (NM_000574, intron 2 of 9)	intron (NM_000574, intron 2 of 9)	chr1	182359820	182361537	promoter-TSS (NM_001033056)	promoter-TSS (NM_001033056)
chr10	95196665	95196967	intron (NM_013451, intron 3 of 53)	intron (NM_013451, intron 3 of 53)	chr1	207012541	207012777	intron (NM_153758, intron 3 of 5)	intron (NM_153758, intron 3 of 5)	chr1	65932944	65933319	intron (NM_001003679, intron 2 of 19)	L1PA6|LINE|L1	chr1	204997991	205000806	Intergenic	Intergenic
chr10	34716331	34716973	intron (NM_001184790, intron 4 of 22)	MER11B|LTR|ERVK	chr1	163418406	163418905	Intergenic	Intergenic	chr1	41965315	41965660	Intergenic	Intergenic	chr1	244247581	244248173	Intergenic	AluJb|SINE|Alu
chr10	79291475	79291744	intron (NM_001014797, intron 1 of 28)	MIR3|SINE|MIR	chr1	20324047	20324403	Intergenic	MER9a2|LTR|ERVK	chr1	752790	753301	non-coding (NR_103536, exon 1 of 2)	non-coding (NR_103536, exon 1 of 2)	chr1	208091770	208094568	Intergenic	Intergenic
chr10	135137663	135138049	Intergenic	Intergenic	chr1	236877060	236878170	intron (NM_001103, intron 1 of 20)	intron (NM_001103, intron 1 of 20)	chr1	155621192	155621411	Intergenic	HERV4_I-int|LTR|ERV1	chr1	2618109	2618518	intron (NM_001242672, intron 4 of 6)	intron (NM_001242672, intron 4 of 6)
chr10	3132368	3133211	intron (NM_002627, intron 2 of 21)	intron (NM_002627, intron 2 of 21)	chr1	169561895	169562415	intron (NM_003005, intron 14 of 16)	L2c|LINE|L2	chr1	214689265	214689747	intron (NM_005401, intron 1 of 18)	intron (NM_005401, intron 1 of 18)	chr1	44569987	44570308	Intergenic	Intergenic
chr10	11727116	11727412	Intergenic	Intergenic	chr1	230754846	230755363	Intergenic	MLT1G1|LTR|ERVL-MaLR	chr1	38465398	38465785	intron (NM_004468, intron 1 of 5)	intron (NM_004468, intron 1 of 5)	chr1	213663931	213664200	Intergenic	Intergenic
chr10	96590095	96590396	intron (NM_000769, intron 6 of 8)	L1PA2|LINE|L1	chr1	119549131	119550440	Intergenic	CpG	chr1	162344053	162344272	exon (NM_182581, exon 3 of 3)	exon (NM_182581, exon 3 of 3)	chr1	225076843	225077112	Intergenic	HERVH-int|LTR|ERV1
chr10	62540487	62540779	intron (NM_001170406, intron 2 of 3)	intron (NM_001170406, intron 2 of 3)	chr1	207680549	207680890	intron (NM_000573, intron 3 of 38)	MLT1C|LTR|ERVL-MaLR	chr1	8078805	8079029	intron (NM_018948, intron 1 of 3)	L2|LINE|L2	chr1	87616284	87617430	intron (NR_026989, intron 2 of 2)	intron (NR_026989, intron 2 of 2)
chr10	20820230	20820792	Intergenic	L1PA4|LINE|L1	chr1	142918355	142918805	Intergenic	LTR40a|LTR|ERVL	chr1	115631959	115632398	promoter-TSS (NM_001308316)	promoter-TSS (NM_001308316)	chr1	2837142	2837516	Intergenic	Intergenic
chr10	4714429	4714665	intron (NR_024475, intron 1 of 3)	intron (NR_024475, intron 1 of 3)	chr1	204803543	204803779	intron (NM_001005388, intron 1 of 29)	(TCC)n|Simple_repeat|Simple_repeat	chr1	202434617	202434980	intron (NM_032103, intron 1 of 11)	intron (NM_032103, intron 1 of 11)	chr1	2629955	2630352	intron (NM_001242672, intron 4 of 6)	intron (NM_001242672, intron 4 of 6)
chr10	121076569	121077076	intron (NM_005308, intron 1 of 15)	intron (NM_005308, intron 1 of 15)	chr1	215207746	215207979	intron (NM_001017424, intron 1 of 6)	L1ME2|LINE|L1	chr1	24307612	24307896	promoter-TSS (NM_001191007)	promoter-TSS (NM_001191007)	chr1	181285296	181285999	Intergenic	Intergenic
chr10	116615872	116616312	intron (NM_020940, intron 14 of 16)	intron (NM_020940, intron 14 of 16)	chr1	229883111	229883626	Intergenic	L1PA15|LINE|L1	chr1	8080032	8080256	intron (NM_018948, intron 1 of 3)	intron (NM_018948, intron 1 of 3)	chr1	60628839	60630077	Intergenic	AluSz6|SINE|Alu
chr10	18790270	18790610	intron (NM_000724, intron 4 of 12)	intron (NM_000724, intron 4 of 12)	chr1	142903996	142904312	Intergenic	L1PA7|LINE|L1	chr1	51319113	51319408	intron (NM_007051, intron 2 of 18)	intron (NM_007051, intron 2 of 18)	chr1	182643940	182644234	Intergenic	Intergenic
chr10	135049961	135050659	Intergenic	CpG	chr1	230700106	230700870	Intergenic	Intergenic	chr1	244467362	244467827	Intergenic	MER50-int|LTR|ERV1	chr1	157670178	157671279	promoter-TSS (NR_135215)	promoter-TSS (NR_135215)
chr10	82116887	82117156	promoter-TSS (NM_138812)	promoter-TSS (NM_138812)	chr1	202667247	202668059	intron (NM_177402, intron 1 of 8)	intron (NM_177402, intron 1 of 8)	chr1	40137549	40138018	promoter-TSS (NM_032526)	promoter-TSS (NM_032526)	chr1	64913198	64913706	Intergenic	Intergenic
chr10	101546402	101546796	intron (NM_000392, intron 2 of 31)	AluSg7|SINE|Alu	chr1	2550610	2550979	intron (NM_033467, intron 2 of 23)	L1MEg|LINE|L1	chr1	218721584	218721843	intron (NR_031644, intron 2 of 6)	intron (NR_031644, intron 2 of 6)	chr1	220101715	220101984	non-coding (NR_046437, exon 1 of 4)	non-coding (NR_046437, exon 1 of 4)
chr10	33259714	33260023	Intergenic	Intergenic	chr1	215255311	215256241	promoter-TSS (NM_014217)	promoter-TSS (NM_014217)	chr1	93049534	93050087	intron (NM_005665, intron 16 of 17)	intron (NM_005665, intron 16 of 17)	chr1	62750300	62751658	intron (NM_001320269, intron 1 of 8)	intron (NM_001320269, intron 1 of 8)
chr10	5034492	5035549	intron (NM_001354, intron 9 of 10)	AluSx3|SINE|Alu	chr1	201884167	201884958	intron (NM_012134, intron 1 of 2)	L2|LINE|L2	chr1	245970778	245971150	intron (NM_022743, intron 10 of 11)	intron (NM_022743, intron 10 of 11)	chr1	240694938	240695310	intron (NM_022469, intron 1 of 1)	AluSq|SINE|Alu
chr10	134330482	134330756	Intergenic	Intergenic	chr1	153237509	153238037	Intergenic	L1MDa|LINE|L1	chr1	235133385	235133928	Intergenic	Intergenic	chr1	5742846	5743126	Intergenic	Intergenic
chr10	105675898	105676266	intron (NM_024928, intron 2 of 9)	intron (NM_024928, intron 2 of 9)	chr1	181503338	181503949	intron (NM_000721, intron 3 of 46)	BLACKJACK|DNA|hAT-Blackjack	chr1	218550414	218550690	intron (NM_001135599, intron 2 of 7)	intron (NM_001135599, intron 2 of 7)	chr1	7649741	7650232	intron (NM_001349608, intron 5 of 21)	intron (NM_001349608, intron 5 of 21)
chr10	179322	179610	promoter-TSS (NM_001330057)	promoter-TSS (NM_001330057)	chr1	177732025	177732461	Intergenic	L1PA3|LINE|L1	chr1	236073151	236073920	Intergenic	Intergenic	chr1	229035567	229036139	Intergenic	Intergenic
chr10	95195890	95196120	intron (NM_013451, intron 3 of 53)	intron (NM_013451, intron 3 of 53)	chr1	165544675	165545135	intron (NR_026744, intron 1 of 6)	intron (NR_026744, intron 1 of 6)	chr1	9648356	9648642	promoter-TSS (NM_001130924)	promoter-TSS (NM_001130924)	chr1	180209866	180210543	intron (NM_033343, intron 1 of 5)	intron (NM_033343, intron 1 of 5)
chr10	5011441	5011690	intron (NM_001353, intron 5 of 8)	intron (NM_001353, intron 5 of 8)	chr1	175673700	175674272	intron (NM_003285, intron 1 of 22)	intron (NM_003285, intron 1 of 22)	chr1	222720645	222720880	intron (NM_024746, intron 1 of 8)	intron (NM_024746, intron 1 of 8)	chr1	39546340	39548313	Intergenic	CpG
chr10	43818100	43818355	Intergenic	CpG	chr1	181462870	181463221	intron (NM_000721, intron 1 of 46)	intron (NM_000721, intron 1 of 46)	chr1	74475884	74476169	Intergenic	LTR33C|LTR|ERVL	chr1	110672320	110673312	Intergenic	CpG
chr10	6828620	6828881	intron (NR_038291, intron 2 of 4)	intron (NR_038291, intron 2 of 4)	chr1	165186846	165187350	intron (NM_177398, intron 4 of 8)	intron (NM_177398, intron 4 of 8)	chr1	160377474	160378312	intron (NM_020335, intron 1 of 7)	intron (NM_020335, intron 1 of 7)	chr1	154470886	154471189	intron (NM_001010846, intron 2 of 5)	AluSz6|SINE|Alu
chr10	29907822	29908093	intron (NM_001323600, intron 3 of 36)	intron (NM_001323600, intron 3 of 36)	chr1	175120546	175120863	Intergenic	Intergenic	chr1	242162002	242162457	intron (NM_001004343, intron 1 of 3)	intron (NM_001004343, intron 1 of 3)	chr1	18966859	18968054	intron (NM_001135254, intron 4 of 8)	CpG
chr11	76757073	76757562	Intergenic	CpG	chr1	173664358	173666465	Intergenic	MER11C|LTR|ERVK	chr1	234680532	234680833	Intergenic	Intergenic	chr1	76080186	76080668	intron (NM_001320283, intron 1 of 21)	intron (NM_001320283, intron 1 of 21)
chr11	35165469	35165923	intron (NM_001001392, intron 1 of 3)	intron (NM_001001392, intron 1 of 3)	chr1	76082279	76082856	promoter-TSS (NM_001320283)	promoter-TSS (NM_001320283)	chr1	1240720	1241327	promoter-TSS (NR_145806)	promoter-TSS (NR_145806)	chr1	50810668	50811202	Intergenic	Intergenic
chr11	76433078	76433336	promoter-TSS (NR_024042)	promoter-TSS (NR_024042)	chr1	47911654	47911931	Intergenic	Intergenic	chr1	145218968	145219443	intron (NM_203458, intron 1 of 4)	intron (NM_203458, intron 1 of 4)	chr1	225079120	225079606	Intergenic	HERVH-int|LTR|ERV1
chr11	85427566	85427810	intron (NM_001162953, intron 9 of 17)	L2c|LINE|L2	chr1	179566607	179567025	intron (NM_001199089, intron 4 of 17)	L1ME1|LINE|L1	chr1	233248888	233249326	intron (NM_014801, intron 21 of 33)	intron (NM_014801, intron 21 of 33)	chr1	47689025	47689707	intron (NM_003189, intron 5 of 5)	intron (NM_003189, intron 5 of 5)
chr11	122291519	122292559	intron (NR_137179, intron 1 of 4)	intron (NR_137179, intron 1 of 4)	chr1	176452646	176452920	intron (NM_021936, intron 1 of 4)	AluSg4|SINE|Alu	chr10	97454094	97454434	promoter-TSS (NM_015631)	promoter-TSS (NM_015631)	chr1	118164875	118165512	intron (NM_017709, intron 1 of 1)	intron (NM_017709, intron 1 of 1)
chr11	35061839	35062353	Intergenic	Intergenic	chr1	160448602	160449169	Intergenic	L1PA3|LINE|L1	chr10	114718473	114718979	intron (NM_001198530, intron 3 of 10)	intron (NM_001198530, intron 3 of 10)	chr1	75594607	75598143	5' UTR (NM_001001933, exon 2 of 10)	5' UTR (NM_001001933, exon 2 of 10)
chr11	77706080	77706556	promoter-TSS (NM_033547)	promoter-TSS (NM_033547)	chr1	177439045	177439302	Intergenic	MER63A|DNA|hAT-Blackjack	chr10	35048607	35048826	intron (NM_019619, intron 1 of 24)	intron (NM_019619, intron 1 of 24)	chr1	46931459	46933220	Intergenic	CpG
chr11	62609059	62609314	Intergenic	U2|snRNA|snRNA	chr1	165359670	165360216	Intergenic	MLT1A0|LTR|ERVL-MaLR	chr10	3510043	3510377	intron (NR_131187, intron 1 of 1)	intron (NR_131187, intron 1 of 1)	chr1	72592359	72592943	intron (NM_173808, intron 1 of 6)	LTR40a|LTR|ERVL
chr11	68121435	68122049	intron (NM_001291902, intron 2 of 22)	intron (NM_001291902, intron 2 of 22)	chr1	208700224	208700457	Intergenic	Intergenic	chr10	13571194	13571418	Intergenic	Intergenic	chr1	175048316	175048585	intron (NM_022093, intron 2 of 18)	intron (NM_022093, intron 2 of 18)
chr11	78272210	78272585	intron (NM_024678, intron 4 of 13)	intron (NM_024678, intron 4 of 13)	chr1	181614963	181615302	intron (NM_000721, intron 6 of 46)	intron (NM_000721, intron 6 of 46)	chr10	114571465	114571696	intron (NM_001318205, intron 7 of 7)	intron (NM_001318205, intron 7 of 7)	chr1	159305406	159305822	Intergenic	AluY|SINE|Alu
chr11	85499168	85499423	intron (NM_032943, intron 1 of 18)	MIR|SINE|MIR	chr1	237419573	237419937	intron (NM_001035, intron 1 of 104)	Zaphod3|DNA|hAT-Tip100	chr10	22418035	22418376	Intergenic	L1PA2|LINE|L1	chr1	208710716	208711134	Intergenic	Intergenic
chr11	71814675	71814988	promoter-TSS (NM_017907)	promoter-TSS (NM_017907)	chr1	207634599	207635870	intron (NM_001006658, intron 1 of 19)	intron (NM_001006658, intron 1 of 19)	chr10	102499244	102499480	intron (NM_001304569, intron 1 of 10)	CpG	chr1	3323234	3323942	intron (NM_022114, intron 8 of 16)	MIRb|SINE|MIR
chr11	518217	518531	Intergenic	AluY|SINE|Alu	chr1	149175257	149175859	Intergenic	L1MC|LINE|L1	chr10	123887154	123887583	intron (NM_001291879, intron 1 of 16)	intron (NM_001291879, intron 1 of 16)	chr1	2583574	2583997	intron (NM_001242672, intron 4 of 6)	intron (NM_001242672, intron 4 of 6)
chr11	63858593	63859180	intron (NM_014067, intron 3 of 10)	intron (NM_014067, intron 3 of 10)	chr1	169559983	169560216	intron (NM_003005, intron 15 of 16)	MER20B|DNA|hAT-Charlie	chr10	127590986	127591205	intron (NM_001350939, intron 1 of 11)	intron (NM_001350939, intron 1 of 11)	chr1	229543212	229543848	Intergenic	CpG
chr11	132952518	132952798	intron (NM_001012393, intron 1 of 7)	CpG	chr1	245601035	245601760	intron (NM_018012, intron 4 of 14)	intron (NM_018012, intron 4 of 14)	chr10	54871038	54871460	Intergenic	L1P2|LINE|L1	chr1	53067321	53069023	exon (NM_015696, exon 1 of 3)	exon (NM_015696, exon 1 of 3)
chr11	118783488	118783891	Intergenic	Intergenic	chr1	176845342	176845716	intron (NM_207108, intron 21 of 21)	intron (NM_207108, intron 21 of 21)	chr10	32165493	32167144	intron (NM_001270697, intron 3 of 18)	intron (NM_001270697, intron 3 of 18)	chr1	114679711	114680617	exon (NM_205848, exon 3 of 8)	exon (NM_205848, exon 3 of 8)
chr11	93469735	93470056	non-coding (NR_146091, exon 5 of 14)	non-coding (NR_146091, exon 5 of 14)	chr1	202964119	202964407	intron (NR_036557, intron 1 of 4)	AluSz|SINE|Alu	chr10	119646	120116	Intergenic	CpG	chr1	7381402	7381825	intron (NM_001349608, intron 4 of 21)	ERV3-16A3_I-int|LTR|ERVL
chr11	65683410	65683704	TTS (NM_031450)	TTS (NM_031450)	chr1	176524658	176526693	exon (NM_020318, exon 2 of 23)	exon (NM_020318, exon 2 of 23)	chr10	6780404	6780828	non-coding (NR_138480, exon 2 of 2)	non-coding (NR_138480, exon 2 of 2)	chr1	110653061	110653330	TTS (NR_126382)	TTS (NR_126382)
chr11	63741550	63741840	promoter-TSS (NM_004074)	promoter-TSS (NM_004074)	chr1	166944883	166946258	intron (NM_001286378, intron 1 of 12)	L2c|LINE|L2	chr10	75669058	75669670	TTS (NM_001001791)	TTS (NM_001001791)	chr1	11495511	11495969	Intergenic	Intergenic
chr11	62316424	62316712	Intergenic	Intergenic	chr1	153239450	153239977	Intergenic	L1MA8|LINE|L1	chr10	70747953	70748327	promoter-TSS (NM_015634)	promoter-TSS (NM_015634)	chr1	204969687	204970292	intron (NM_001005388, intron 25 of 29)	intron (NM_001005388, intron 25 of 29)
chr11	61792710	61793419	Intergenic	Intergenic	chr1	38087046	38088319	intron (NM_001242909, intron 3 of 7)	L2|LINE|L2	chr10	21625094	21625797	Intergenic	Intergenic	chr1	112418628	112419262	intron (NM_172198, intron 2 of 6)	intron (NM_172198, intron 2 of 6)
chr11	9385445	9385925	Intergenic	Intergenic	chr1	230616316	230617516	Intergenic	AluJr|SINE|Alu	chr10	121030595	121030944	intron (NM_005308, intron 1 of 15)	intron (NM_005308, intron 1 of 15)	chr1	181184105	181184721	Intergenic	AluSx|SINE|Alu
chr11	86514534	86514792	intron (NR_120591, intron 1 of 4)	intron (NR_120591, intron 1 of 4)	chr1	242819034	242819648	Intergenic	Intergenic	chr10	120782970	120783189	Intergenic	Intergenic	chr1	228194825	228196709	intron (NM_033131, intron 1 of 3)	CpG
chr11	112831862	112832099	promoter-TSS (NM_001076682)	promoter-TSS (NM_001076682)	chr1	53901764	53902260	Intergenic	Intergenic	chr10	131769544	131770084	Intergenic	CpG-3433	chr1	44893046	44894423	intron (NM_001319957, intron 1 of 13)	intron (NM_001319957, intron 1 of 13)
chr11	133920462	133920793	Intergenic	Intergenic	chr1	203309980	203310397	non-coding (NR_103757, exon 2 of 2)	non-coding (NR_103757, exon 2 of 2)	chr10	126844143	126844935	intron (NM_001290214, intron 1 of 10)	intron (NM_001290214, intron 1 of 10)	chr1	91227551	91227895	Intergenic	Intergenic
chr11	76510509	76510767	Intergenic	CpG	chr1	230933249	230933517	intron (NM_006615, intron 18 of 19)	MIR3|SINE|MIR	chr10	35098266	35098749	intron (NM_019619, intron 1 of 24)	L2c|LINE|L2	chr1	60409024	60409528	Intergenic	Intergenic
chr11	62240332	62240617	intron (NM_024060, intron 5 of 5)	AluSz|SINE|Alu	chr1	154628428	154630248	Intergenic	L1MD2|LINE|L1	chr10	33043769	33044007	intron (NM_001321115, intron 29 of 43)	L1PA4|LINE|L1	chr1	208441128	208441659	Intergenic	Intergenic
chr11	65188041	65188340	Intergenic	AluJr|SINE|Alu	chr1	148909945	148910632	intron (NR_104217, intron 2 of 17).3	MIRb|SINE|MIR	chr10	52176699	52177005	intron (NM_147156, intron 6 of 10)	intron (NM_147156, intron 6 of 10)	chr1	63792632	63793648	promoter-TSS (NR_106716)	promoter-TSS (NR_106716)
chr11	62652655	62652949	non-coding (NR_037193, exon 6 of 9)	non-coding (NR_037193, exon 6 of 9)	chr1	63637085	63637407	intron (NR_038252, intron 6 of 11)	intron (NR_038252, intron 6 of 11)	chr10	22802678	22803392	Intergenic	L1PA7|LINE|L1	chr1	210466770	210467179	Intergenic	Intergenic
chr11	102192691	102192982	5' UTR (NM_001165, exon 2 of 9)	5' UTR (NM_001165, exon 2 of 9)	chr1	152772630	152773284	Intergenic	L1M2|LINE|L1	chr10	33270699	33272209	Intergenic	AluSz6|SINE|Alu	chr1	204654161	204655837	promoter-TSS (NM_201630)	promoter-TSS (NM_201630)
chr11	84431474	84432238	promoter-TSS (NM_001351276)	promoter-TSS (NM_001351276)	chr1	207761951	207764835	intron (NM_000573, intron 27 of 38)	L1PA7|LINE|L1	chr10	106112941	106113280	promoter-TSS (NM_001008723)	promoter-TSS (NM_001008723)	chr1	157224384	157225111	Intergenic	L1PA4|LINE|L1
chr11	65684608	65684848	3' UTR (NM_031450, exon 2 of 2)	3' UTR (NM_031450, exon 2 of 2)	chr1	205371318	205372345	intron (NR_037583, intron 2 of 3)	L1PA3|LINE|L1	chr10	101420519	101421017	intron (NM_001349962, intron 3 of 13)	intron (NM_001349962, intron 3 of 13)	chr1	95836824	95837232	Intergenic	MIRb|SINE|MIR
chr11	13359834	13360190	intron (NM_001351821, intron 3 of 19)	intron (NM_001351821, intron 3 of 19)	chr1	215284191	215284575	intron (NM_001017424, intron 2 of 6)	L1MA4A|LINE|L1	chr10	23383851	23384114	promoter-TSS (NM_012228)	promoter-TSS (NM_012228)	chr1	87773468	87773781	Intergenic	Intergenic
chr11	62162526	62162790	Intergenic	Intergenic	chr1	226675097	226675774	Intergenic	L1MA4|LINE|L1	chr10	79273229	79273526	intron (NM_001014797, intron 1 of 28)	intron (NM_001014797, intron 1 of 28)	chr1	157157769	157158291	Intergenic	Intergenic
chr11	9598977	9599221	intron (NM_001143976, intron 5 of 10)	intron (NM_001143976, intron 5 of 10)	chr1	245582780	245583823	intron (NM_018012, intron 4 of 14)	MER20|DNA|hAT-Charlie	chr10	30508906	30509279	intron (NR_120653, intron 2 of 2)	intron (NR_120653, intron 2 of 2)	chr1	169396167	169396609	intron (NM_001300968, intron 2 of 6)	intron (NM_001300968, intron 2 of 6)
chr11	77533979	77534253	intron (NM_024684, intron 1 of 3)	AluY|SINE|Alu	chr1	153411105	153411338	intron (NM_001045479, intron 1 of 2)	intron (NM_001045479, intron 1 of 2)	chr10	101542957	101543263	intron (NM_000392, intron 1 of 31)	intron (NM_000392, intron 1 of 31)	chr1	58715319	58716439	intron (NM_001353980, intron 1 of 5)	CpG
chr11	20043381	20043611	promoter-TSS (NM_001111019)	promoter-TSS (NM_001111019)	chr1	208534383	208534869	Intergenic	Intergenic	chr10	27608656	27609032	intron (NR_138082, intron 4 of 4)	CpG	chr1	38078106	38078570	3' UTR (NM_001242908, exon 7 of 8)	3' UTR (NM_001242908, exon 7 of 8)
chr11	82872618	82872917	intron (NM_001346415, intron 2 of 15)	intron (NM_001346415, intron 2 of 15)	chr1	207681992	207682603	intron (NM_000573, intron 3 of 38)	LTR24|LTR|ERV1	chr10	101544391	101544832	intron (NM_000392, intron 2 of 31)	intron (NM_000392, intron 2 of 31)	chr1	241130670	241132572	intron (NM_001350116, intron 4 of 16)	intron (NM_001350116, intron 4 of 16)
chr11	27015549	27015953	5' UTR (NM_203371, exon 1 of 1)	5' UTR (NM_203371, exon 1 of 1)	chr1	166889707	166890879	exon (NM_199351, exon 9 of 10)	exon (NM_199351, exon 9 of 10)	chr10	3215248	3215467	promoter-TSS (NM_001347730)	promoter-TSS (NM_001347730)	chr1	4576244	4576513	Intergenic	MER58B|DNA|hAT-Charlie
chr11	18406176	18406440	Intergenic	Intergenic	chr1	152060361	152060704	exon (NM_001008536, exon 2 of 3)	exon (NM_001008536, exon 2 of 3)	chr10	73527313	73527594	intron (NM_022153, intron 1 of 6)	intron (NM_022153, intron 1 of 6)	chr1	186649085	186650535	promoter-TSS (NR_125801)	promoter-TSS (NR_125801)
chr11	67006961	67007250	promoter-TSS (NM_001256405)	promoter-TSS (NM_001256405)	chr1	204834908	204835570	intron (NM_001005388, intron 1 of 29)	intron (NM_001005388, intron 1 of 29)	chr10	43899733	43900025	intron (NM_001098204, intron 1 of 3)	L1MC5|LINE|L1	chr1	45067587	45068126	intron (NM_001319957, intron 1 of 13)	intron (NM_001319957, intron 1 of 13)
chr11	1782114	1782409	intron (NM_001909, intron 2 of 8)	intron (NM_001909, intron 2 of 8)	chr1	230634335	230634956	Intergenic	Intergenic	chr10	98431655	98432125	intron (NM_152309, intron 2 of 16)	intron (NM_152309, intron 2 of 16)	chr1	23543673	23543975	Intergenic	CpG
chr11	5642112	5642503	intron (NM_001003827, intron 1 of 7)	intron (NM_001003827, intron 1 of 7)	chr1	171261863	171262442	Intergenic	PRIMA4-int|LTR|ERV1	chr10	74870998	74871315	intron (NM_001283014, intron 1 of 6)	AluYc|SINE|Alu	chr1	104287970	104288471	Intergenic	HERVE_a-int|LTR|ERV1
chr11	45149610	45150079	intron (NM_001359633, intron 2 of 7)	L1PA4|LINE|L1	chr1	201201867	201206857	Intergenic	L1PA3|LINE|L1	chr10	114675587	114676212	Intergenic	Intergenic	chr1	159186035	159186605	Intergenic	Intergenic
chr11	108535232	108535541	promoter-TSS (NM_004398)	promoter-TSS (NM_004398)	chr1	181611496	181611894	intron (NM_000721, intron 6 of 46)	intron (NM_000721, intron 6 of 46)	chr10	116394051	116394436	intron (NM_001322885, intron 1 of 20)	intron (NM_001322885, intron 1 of 20)	chr1	157060884	157061628	TTS (NM_001004341)	TTS (NM_001004341)
chr11	95098231	95098471	Intergenic	Intergenic	chr1	223345351	223345630	Intergenic	L1PA3|LINE|L1	chr10	670732	670973	intron (NM_014974, intron 1 of 36)	intron (NM_014974, intron 1 of 36)	chr1	54105021	54105369	intron (NM_147193, intron 1 of 9)	intron (NM_147193, intron 1 of 9)
chr11	8740423	8740862	intron (NM_139157, intron 3 of 18)	intron (NM_139157, intron 3 of 18)	chr1	204867793	204868261	intron (NM_001005388, intron 1 of 29)	intron (NM_001005388, intron 1 of 29)	chr10	104629193	104629600	intron (NM_020682, intron 1 of 10)	CpG	chr1	236446216	236446746	Intergenic	MLT1D|LTR|ERVL-MaLR
chr11	15136161	15136463	promoter-TSS (NM_001042536)	promoter-TSS (NM_001042536)	chr1	225003680	225004232	Intergenic	L1MB2|LINE|L1	chr10	135071171	135071494	Intergenic	Intergenic	chr1	110679897	110680561	Intergenic	Intergenic
chr11	69069654	69070133	Intergenic	Intergenic	chr1	175689168	175689774	intron (NM_003285, intron 1 of 22)	MLT1A|LTR|ERVL-MaLR	chr10	33250881	33251451	Intergenic	Intergenic	chr1	204966963	204967491	intron (NM_001005388, intron 25 of 29)	intron (NM_001005388, intron 25 of 29)
chr11	64099575	64100056	Intergenic	Intergenic	chr1	245313623	245314376	Intergenic	L1MEf|LINE|L1	chr10	25138389	25138793	3' UTR (NM_001282786, exon 8 of 8)	3' UTR (NM_001282786, exon 8 of 8)	chr1	181767583	181769005	3' UTR (NM_001205293, exon 48 of 48)	3' UTR (NM_001205293, exon 48 of 48)
chr11	64657949	64658448	TTS (NR_029829)	TTS (NR_029829)	chr1	162461731	162462244	Intergenic	MLT1F|LTR|ERVL-MaLR	chr10	30472013	30472295	Intergenic	Intergenic	chr1	116380303	116382900	intron (NM_001111061, intron 1 of 1)	CpG
chr11	518959	519294	Intergenic	CpG	chr1	159122588	159122973	Intergenic	AluSx1|SINE|Alu	chr10	22909536	22909991	intron (NM_005028, intron 1 of 9)	intron (NM_005028, intron 1 of 9)	chr1	110724803	110725267	intron (NM_001010898, intron 6 of 11)	L2a|LINE|L2
chr11	65239156	65239576	Intergenic	Intergenic	chr1	177147578	177148197	intron (NM_021165, intron 1 of 7)	L2a|LINE|L2	chr10	81903764	81904596	intron (NM_001012973, intron 3 of 3)	intron (NM_001012973, intron 3 of 3)	chr1	216320918	216321825	intron (NM_206933, intron 21 of 71)	HERVH-int|LTR|ERV1
chr11	124981999	124982281	promoter-TSS (NR_047591)	promoter-TSS (NR_047591)	chr1	245462192	245462447	intron (NM_018012, intron 2 of 14)	intron (NM_018012, intron 2 of 14)	chr10	13202983	13203256	promoter-TSS (NM_182751)	promoter-TSS (NM_182751)	chr1	204949951	204950877	intron (NM_001005388, intron 20 of 29)	intron (NM_001005388, intron 20 of 29)
chr11	92869851	92870170	Intergenic	L1HS|LINE|L1	chr1	152102871	152103779	Intergenic	L2c|LINE|L2	chr10	129948431	129948772	Intergenic	CpG	chr1	62765256	62766616	intron (NM_001320269, intron 1 of 8)	intron (NM_001320269, intron 1 of 8)
chr11	100590450	100590823	intron (NM_152432, intron 1 of 23)	intron (NM_152432, intron 1 of 23)	chr1	179697218	179698057	intron (NM_001329713, intron 1 of 5)	intron (NM_001329713, intron 1 of 5)	chr10	81959602	81960024	intron (NM_001278408, intron 1 of 16)	LTR83|LTR|ERVL	chr1	48462235	48462879	promoter-TSS (NM_001194986)	promoter-TSS (NM_001194986)
chr11	114171561	114171817	intron (NM_006169, intron 2 of 2)	MLT1F2|LTR|ERVL-MaLR	chr1	165436963	165437204	Intergenic	Intergenic	chr10	15126054	15126467	intron (NM_001039844, intron 1 of 3)	intron (NM_001039844, intron 1 of 3)	chr1	205028122	205028840	intron (NM_001346083, intron 6 of 22)	intron (NM_001346083, intron 6 of 22)
chr11	120271754	120272075	intron (NM_001301084, intron 1 of 40)	intron (NM_001301084, intron 1 of 40)	chr1	85358211	85359440	promoter-TSS (NM_012152)	promoter-TSS (NM_012152)	chr10	116852787	116853017	promoter-TSS (NM_001276282)	promoter-TSS (NM_001276282)	chr1	161945075	161946043	Intergenic	Intergenic
chr11	56748292	56748633	Intergenic	Intergenic	chr1	202965766	202967013	intron (NR_036557, intron 1 of 4)	L1MB3|LINE|L1	chr10	22938308	22938816	intron (NM_005028, intron 1 of 9)	intron (NM_005028, intron 1 of 9)	chr1	152050672	152051171	TTS (NM_001310142)	TTS (NM_001310142)
chr11	18423719	18424803	intron (NR_028500, intron 3 of 6)	intron (NR_028500, intron 3 of 6)	chr1	166882048	166882617	TTS (NM_199351)	TTS (NM_199351)	chr10	134284027	134284360	Intergenic	LTR33|LTR|ERVL	chr1	45027884	45028314	intron (NM_001319957, intron 1 of 13)	intron (NM_001319957, intron 1 of 13)
chr11	61463258	61463732	intron (NM_006133, intron 1 of 19)	intron (NM_006133, intron 1 of 19)	chr1	63616153	63616434	Intergenic	Intergenic	chr10	116443953	116444678	promoter-TSS (NM_001322883)	promoter-TSS (NM_001322883)	chr1	171039794	171040157	Intergenic	MLT1J1-int|LTR|ERVL-MaLR
chr11	47572433	47572870	intron (NM_006560, intron 1 of 13)	MIR3|SINE|MIR	chr1	157570815	157571302	Intergenic	L1MC3|LINE|L1	chr10	33579789	33580157	intron (NM_001024628, intron 2 of 11)	intron (NM_001024628, intron 2 of 11)	chr1	57857414	57857694	intron (NM_001353980, intron 4 of 5)	intron (NM_001353980, intron 4 of 5)
chr11	2019292	2019702	promoter-TSS (NR_002196)	promoter-TSS (NR_002196)	chr1	153421324	153421936	Intergenic	L1MC5|LINE|L1	chr10	29824374	29825113	intron (NM_021738, intron 7 of 37)	intron (NM_021738, intron 7 of 37)	chr1	247274491	247274865	3' UTR (NM_207401, exon 1 of 1)	3' UTR (NM_207401, exon 1 of 1)
chr11	48085722	48085975	intron (NM_001098503, intron 1 of 8)	intron (NM_001098503, intron 1 of 8)	chr1	169574096	169574573	intron (NM_003005, intron 9 of 16)	intron (NM_003005, intron 9 of 16)	chr10	34715696	34716000	intron (NM_001184790, intron 4 of 22)	MER11B|LTR|ERVK	chr1	166272450	166273045	Intergenic	Intergenic
chr11	19098820	19099095	Intergenic	Intergenic	chr1	154290152	154290959	Intergenic	AluSq2|SINE|Alu	chr10	115806377	115806641	3' UTR (NM_000684, exon 1 of 1)	3' UTR (NM_000684, exon 1 of 1)	chr1	203396731	203397311	Intergenic	HERVK22-int|LTR|ERVK
chr11	47875202	47875489	Intergenic	AluSg|SINE|Alu	chr1	153369224	153370828	intron (NM_001319198, intron 1 of 2)	intron (NM_001319198, intron 1 of 2)	chr10	79702610	79702830	Intergenic	AluSx|SINE|Alu	chr1	874997	875739	intron (NM_152486, intron 7 of 13)	intron (NM_152486, intron 7 of 13)
chr11	69066318	69066626	Intergenic	Intergenic	chr1	181226854	181227104	Intergenic	Intergenic	chr10	42673259	42673509	Intergenic	CpG	chr1	18959755	18960222	intron (NM_001135254, intron 1 of 8)	intron (NM_001135254, intron 1 of 8)
chr11	10548937	10549495	intron (NM_016422, intron 3 of 5)	L2a|LINE|L2	chr1	192441810	192442043	Intergenic	L2a|LINE|L2	chr10	93556277	93556782	intron (NR_108071, intron 1 of 1)	Tigger1|DNA|TcMar-Tigger	chr1	71054815	71055811	Intergenic	HERVH-int|LTR|ERV1
chr11	13360513	13360750	intron (NM_001351821, intron 3 of 19)	intron (NM_001351821, intron 3 of 19)	chr1	179461584	179461865	intron (NM_144696, intron 19 of 25)	intron (NM_144696, intron 19 of 25)	chr10	38265826	38266045	promoter-TSS (NR_138068)	promoter-TSS (NR_138068)	chr1	157316398	157316737	Intergenic	L1PA7|LINE|L1
chr11	122290362	122290704	intron (NR_137179, intron 1 of 4)	MER57B1|LTR|ERV1	chr1	179641898	179642169	intron (NM_001199089, intron 17 of 17)	L1PB1|LINE|L1	chr10	104503055	104503339	promoter-TSS (NM_001083913)	promoter-TSS (NM_001083913)	chr1	208973532	208974278	Intergenic	Intergenic
chr11	127233111	127233424	Intergenic	L1PA3|LINE|L1	chr1	229935164	229935565	Intergenic	LTR78B|LTR|ERV1	chr10	29919132	29919351	intron (NM_001323600, intron 3 of 36)	intron (NM_001323600, intron 3 of 36)	chr1	172720648	172721037	Intergenic	Intergenic
chr11	34367581	34368005	intron (NM_145804, intron 1 of 16)	intron (NM_145804, intron 1 of 16)	chr1	176864959	176866075	intron (NM_207108, intron 16 of 21)	intron (NM_207108, intron 16 of 21)	chr10	80945803	80946025	intron (NM_020338, intron 4 of 24)	intron (NM_020338, intron 4 of 24)	chr1	5880504	5881027	Intergenic	Intergenic
chr11	76510016	76510325	TTS (NM_001318478)	TTS (NM_001318478)	chr1	208414428	208414953	intron (NM_025179, intron 1 of 31)	intron (NM_025179, intron 1 of 31)	chr10	35676231	35676618	intron (NM_001282852, intron 1 of 8)	intron (NM_001282852, intron 1 of 8)	chr1	22899567	22900058	intron (NM_001006943, intron 2 of 4)	MIRb|SINE|MIR
chr11	65682938	65683210	Intergenic	Intergenic	chr1	38741616	38741927	Intergenic	Intergenic	chr10	80166993	80167236	Intergenic	Intergenic	chr1	63514817	63515087	Intergenic	L2c|LINE|L2
chr11	82755768	82756064	intron (NM_014488, intron 1 of 5)	intron (NM_014488, intron 1 of 5)	chr1	37545284	37545994	Intergenic	SVA_D|Other|Other	chr10	3509374	3509733	intron (NR_131187, intron 1 of 1)	intron (NR_131187, intron 1 of 1)	chr1	114708739	114709580	Intergenic	L2b|LINE|L2
chr11	19440857	19441605	intron (NM_001111018, intron 1 of 37)	intron (NM_001111018, intron 1 of 37)	chr1	230713475	230713871	Intergenic	AluJo|SINE|Alu	chr10	123368074	123368296	Intergenic	CpG	chr1	184356107	184357677	intron (NM_030806, intron 1 of 5)	intron (NM_030806, intron 1 of 5)
chr11	47239295	47239630	intron (NM_001300734, intron 3 of 5)	L2a|LINE|L2	chr1	35186381	35186614	Intergenic	Intergenic	chr10	3678604	3679001	intron (NR_131187, intron 1 of 1)	intron (NR_131187, intron 1 of 1)	chr1	41872122	41874319	Intergenic	Intergenic
chr11	110163038	110163802	intron (NM_001260496, intron 1 of 7)	intron (NM_001260496, intron 1 of 7)	chr1	236859245	236859496	intron (NM_001103, intron 1 of 20)	AluSx|SINE|Alu	chr10	25190772	25190996	intron (NM_020200, intron 3 of 8)	intron (NM_020200, intron 3 of 8)	chr1	870562	872009	intron (NM_152486, intron 5 of 13)	CpG-17
chr11	34367110	34367350	intron (NM_145804, intron 1 of 16)	intron (NM_145804, intron 1 of 16)	chr1	153392452	153392935	3' UTR (NM_176823, exon 3 of 3)	3' UTR (NM_176823, exon 3 of 3)	chr10	35629584	35629803	intron (NM_001282852, intron 1 of 8)	AluSz|SINE|Alu	chr1	152031644	152032334	Intergenic	Intergenic
chr11	17096417	17096656	intron (NM_001017, intron 5 of 5)	MER58A|DNA|hAT-Charlie	chr1	203377714	203377947	Intergenic	Intergenic	chr10	72237900	72238150	promoter-TSS (NM_014431)	promoter-TSS (NM_014431)	chr1	75600010	75603455	intron (NM_001256114, intron 1 of 8)	intron (NM_001256114, intron 1 of 8)
chr11	92028399	92028739	Intergenic	Intergenic	chr1	222510656	222511153	Intergenic	Intergenic	chr10	126774103	126774327	intron (NM_001321013, intron 1 of 9)	intron (NM_001321013, intron 1 of 9)	chr1	61331989	61332215	Intergenic	Intergenic
chr11	31838590	31838855	intron (NR_033971, intron 1 of 2)	CpG-3993	chr1	237334173	237334645	intron (NM_001035, intron 1 of 104)	AluY|SINE|Alu	chr10	126425264	126425540	intron (NM_014661, intron 1 of 4)	intron (NM_014661, intron 1 of 4)	chr1	49079350	49079706	intron (NM_001323575, intron 9 of 12)	MLT1I|LTR|ERVL-MaLR
chr11	65322434	65323407	intron (NM_001164266, intron 1 of 26)	intron (NM_001164266, intron 1 of 26)	chr1	204872327	204873479	intron (NM_001005388, intron 1 of 29)	intron (NM_001005388, intron 1 of 29)	chr10	75949343	75949692	intron (NM_001123, intron 1 of 10)	L1MB7|LINE|L1	chr1	90657319	90657703	Intergenic	Intergenic
chr11	45361466	45362050	Intergenic	Intergenic	chr1	61660	62050	Intergenic	L1M5|LINE|L1	chr10	111842637	111843628	intron (NM_016824, intron 1 of 14)	AluY|SINE|Alu	chr1	63382384	63383801	Intergenic	Intergenic
chr11	33083293	33083574	intron (NM_001145541, intron 7 of 9)	AluSz6|SINE|Alu	chr1	159178162	159178965	Intergenic	Intergenic	chr10	126553314	126553608	Intergenic	Intergenic	chr1	177381987	177382471	Intergenic	Intergenic
chr11	86220016	86220246	intron (NM_001014811, intron 3 of 13)	MER115|DNA|hAT-Tip100	chr1	182758524	182759308	5' UTR (NM_001200051, exon 1 of 11)	5' UTR (NM_001200051, exon 1 of 11)	chr10	62491238	62491604	intron (NM_001204403, intron 1 of 43)	intron (NM_001204403, intron 1 of 43)	chr1	55282277	55282929	intron (NM_001110533, intron 8 of 9)	intron (NM_001110533, intron 8 of 9)
chr11	63436120	63436596	intron (NM_001290048, intron 1 of 12)	AluJb|SINE|Alu	chr1	207603203	207603610	Intergenic	L2|LINE|L2	chr10	20105653	20105901	5' UTR (NM_001282736, exon 1 of 13)	5' UTR (NM_001282736, exon 1 of 13)	chr1	22998331	22998600	Intergenic	Intergenic
chr11	111742381	111742703	promoter-TSS (NM_001352421)	promoter-TSS (NM_001352421)	chr1	162851356	162851776	Intergenic	Intergenic	chr10	121413980	121414576	intron (NM_004281, intron 1 of 3)	intron (NM_004281, intron 1 of 3)	chr1	181177088	181177410	Intergenic	Intergenic
chr11	2172891	2173121	intron (NM_001042376, intron 2 of 4)	intron (NM_001042376, intron 2 of 4)	chr1	203333964	203334372	Intergenic	Intergenic	chr10	97884429	97884766	Intergenic	L1M4c|LINE|L1	chr1	71223224	71223498	intron (NR_125938, intron 5 of 6)	intron (NR_125938, intron 5 of 6)
chr11	62308302	62309090	intron (NM_024060, intron 1 of 5)	intron (NM_024060, intron 1 of 5)	chr1	230598109	230599908	Intergenic	MER21C|LTR|ERVL	chr10	27150219	27150459	promoter-TSS (NM_001348033)	promoter-TSS (NM_001348033)	chr1	67701100	67701984	intron (NM_144701, intron 7 of 10)	intron (NM_144701, intron 7 of 10)
chr11	130506494	130506841	Intergenic	L2a|LINE|L2	chr1	39233696	39234002	Intergenic	Intergenic	chr10	57659546	57659817	Intergenic	L1PA3|LINE|L1	chr1	62045058	62045688	Intergenic	MIRc|SINE|MIR
chr11	85372177	85372496	non-coding (NR_028025, exon 3 of 3)	non-coding (NR_028025, exon 3 of 3)	chr1	160050863	160051523	promoter-TSS (NM_004983)	promoter-TSS (NM_004983)	chr10	7452604	7452967	intron (NM_001029880, intron 1 of 20)	CpG-2560	chr1	184945202	184945756	Intergenic	Intergenic
chr11	45864841	45865178	Intergenic	Intergenic	chr1	110011172	110011405	intron (NM_001040709, intron 2 of 5)	intron (NM_001040709, intron 2 of 5)	chr10	71892386	71892779	5' UTR (NM_032797, exon 1 of 9)	5' UTR (NM_032797, exon 1 of 9)	chr1	62775552	62776353	intron (NM_001320269, intron 1 of 8)	MIR3|SINE|MIR
chr11	118890661	118890891	intron (NM_001318492, intron 2 of 4)	intron (NM_001318492, intron 2 of 4)	chr1	47634831	47635229	Intergenic	L1PA4|LINE|L1	chr10	24752690	24752919	intron (NM_001282769, intron 1 of 13)	intron (NM_001282769, intron 1 of 13)	chr1	212779320	212781674	intron (NM_001030287, intron 1 of 3)	CpG
chr11	69257932	69258654	Intergenic	CpG	chr1	145088418	145088698	intron (NM_001277444, intron 21 of 25)	intron (NM_001277444, intron 21 of 25)	chr10	114135829	114136521	exon (NM_016234, exon 1 of 21)	exon (NM_016234, exon 1 of 21)	chr1	5105919	5106621	Intergenic	HERVH-int|LTR|ERV1
chr11	65196718	65197018	non-coding (NR_131012, exon 1 of 1)	non-coding (NR_131012, exon 1 of 1)	chr1	166131252	166132350	intron (NM_001017961, intron 1 of 1)	intron (NM_001017961, intron 1 of 1)	chr10	33618363	33618609	intron (NM_001024628, intron 2 of 11)	intron (NM_001024628, intron 2 of 11)	chr1	157490234	157490859	intron (NM_031281, intron 11 of 16)	intron (NM_031281, intron 11 of 16)
chr11	64739239	64739510	5' UTR (NM_001300803, exon 1 of 9)	5' UTR (NM_001300803, exon 1 of 9)	chr1	18343967	18344281	Intergenic	MLT1A|LTR|ERVL-MaLR	chr10	22716524	22716911	Intergenic	Intergenic	chr1	48520326	48521033	Intergenic	Intergenic
chr11	29141724	29141954	Intergenic	Intergenic	chr1	157305899	157306276	Intergenic	MSTB|LTR|ERVL-MaLR	chr10	105253635	105253930	promoter-TSS (NM_004210)	promoter-TSS (NM_004210)	chr1	71066507	71066853	Intergenic	L1PA3|LINE|L1
chr11	9386103	9386371	Intergenic	CpG	chr1	157854657	157855160	Intergenic	HERVL-int|LTR|ERVL	chr10	134385695	134386047	intron (NM_005539, intron 1 of 15)	intron (NM_005539, intron 1 of 15)	chr1	156880405	156880674	intron (NM_001080471, intron 15 of 22)	intron (NM_001080471, intron 15 of 22)
chr11	65197186	65198069	non-coding (NR_131012, exon 1 of 1)	non-coding (NR_131012, exon 1 of 1)	chr1	13689360	13689741	intron (NM_001099850, intron 1 of 2).2	intron (NM_001099850, intron 1 of 2).2	chr10	111836879	111837294	intron (NM_016824, intron 1 of 14)	intron (NM_016824, intron 1 of 14)	chr1	181159736	181160336	Intergenic	Intergenic
chr11	82780690	82780930	intron (NM_014488, intron 1 of 5)	intron (NM_014488, intron 1 of 5)	chr1	4145579	4146241	Intergenic	Intergenic	chr10	111986794	111987431	intron (NM_005962, intron 1 of 5)	G-rich|Low_complexity|Low_complexity	chr1	226606045	226606314	Intergenic	Intergenic
chr11	86453973	86454263	Intergenic	Intergenic	chr1	220645552	220646049	Intergenic	L1MA4A|LINE|L1	chr10	133836947	133837448	Intergenic	Intergenic	chr1	144521124	144521827	intron (NM_001278267, intron 52 of 130)	CpG
chr11	27477980	27478326	intron (NM_018490, intron 1 of 17)	intron (NM_018490, intron 1 of 17)	chr1	154024975	154026586	intron (NM_207308, intron 25 of 39)	HERVK9-int|LTR|ERVK	chr10	106034656	106034946	promoter-TSS (NM_001191015)	promoter-TSS (NM_001191015)	chr1	205431338	205431927	intron (NR_148934, intron 2 of 2)	L2a|LINE|L2
chr11	123324547	123324777	Intergenic	Intergenic	chr1	22672877	22673154	Intergenic	Intergenic	chr10	102729010	102729481	Intergenic	C-rich|Low_complexity|Low_complexity	chr1	2559165	2560753	intron (NM_033467, intron 2 of 23)	CpG
chr11	124790868	124791246	TTS (NM_001037558)	TTS (NM_001037558)	chr1	37274843	37275713	intron (NM_000831, intron 13 of 15)	MIRb|SINE|MIR	chr10	88698906	88699231	intron (NM_024756, intron 6 of 6)	AluSg|SINE|Alu	chr1	228930499	228930866	Intergenic	Intergenic
chr11	19737259	19737492	intron (NM_001244963, intron 1 of 39)	intron (NM_001244963, intron 1 of 39)	chr1	2751119	2751459	Intergenic	Intergenic	chr10	134498423	134499093	intron (NM_001321042, intron 1 of 12)	intron (NM_001321042, intron 1 of 12)	chr1	157160386	157161002	Intergenic	Intergenic
chr11	46576354	46576853	intron (NM_001267782, intron 1 of 19)	AluJr|SINE|Alu	chr1	12742843	12743368	Intergenic	Intergenic	chr10	112260663	112261149	intron (NM_004419, intron 1 of 3)	intron (NM_004419, intron 1 of 3)	chr1	13887870	13888378	Intergenic	HERVH-int|LTR|ERV1
chr11	96220394	96220686	intron (NR_047481, intron 1 of 4)	L1PA6|LINE|L1	chr1	213596140	213596428	Intergenic	Intergenic	chr10	91295172	91295588	promoter-TSS (NM_213606)	promoter-TSS (NM_213606)	chr1	226718342	226719042	Intergenic	Intergenic
chr11	34255683	34256133	intron (NM_145804, intron 1 of 16)	intron (NM_145804, intron 1 of 16)	chr1	156405739	156406268	Intergenic	CpG	chr10	3823152	3823547	intron (NR_027653, intron 2 of 3)	intron (NR_027653, intron 2 of 3)	chr1	226807122	226807716	Intergenic	L1MC|LINE|L1
chr11	33745551	33745861	intron (NM_000611, intron 1 of 3)	intron (NM_000611, intron 1 of 3)	chr1	153170691	153172017	Intergenic	L2b|LINE|L2	chr10	32228713	32228932	Intergenic	LTR33|LTR|ERVL	chr1	210465674	210466153	Intergenic	CpG
chr11	61521976	61522216	promoter-TSS (NM_013279)	promoter-TSS (NM_013279)	chr1	154480536	154481140	intron (NM_001098475, intron 3 of 11)	intron (NM_001098475, intron 3 of 11)	chr10	25155850	25156240	intron (NM_020200, intron 4 of 8)	intron (NM_020200, intron 4 of 8)	chr1	58877716	58877985	Intergenic	MLT1K|LTR|ERVL-MaLR
chr11	114166332	114166712	promoter-TSS (NM_006169)	promoter-TSS (NM_006169)	chr1	147183418	147184063	intron (NM_001351365, intron 72 of 94)	L1PA6|LINE|L1	chr10	112289999	112290342	Intergenic	CpG	chr1	242687050	242689079	promoter-TSS (NM_001320272)	promoter-TSS (NM_001320272)
chr11	64655215	64655883	TTS (NR_133640)	TTS (NR_133640)	chr1	182359979	182361986	promoter-TSS (NM_001033056)	promoter-TSS (NM_001033056)	chr10	32049304	32049702	Intergenic	MIR3|SINE|MIR	chr1	229127595	229128149	Intergenic	L1MB7|LINE|L1
chr11	2933912	2934322	intron (NM_001315501, intron 5 of 10)	intron (NM_001315501, intron 5 of 10)	chr1	229971148	229973087	Intergenic	MER57B2|LTR|ERV1	chr10	129726519	129726875	intron (NM_001323355, intron 1 of 19)	intron (NM_001323355, intron 1 of 19)	chr1	157148468	157149317	Intergenic	AluSc|SINE|Alu
chr11	5433569	5434020	intron (NM_001005567, intron 1 of 4)	L1PA3|LINE|L1	chr1	216860630	216860988	intron (NM_001350125, intron 3 of 8)	intron (NM_001350125, intron 3 of 8)	chr10	115323134	115323359	intron (NM_004132, intron 1 of 12)	intron (NM_004132, intron 1 of 12)	chr1	157142007	157142720	Intergenic	Intergenic
chr11	31837436	31837792	promoter-TSS (NR_033971)	promoter-TSS (NR_033971)	chr1	205312835	205313808	5' UTR (NM_001271863, exon 4 of 9)	5' UTR (NM_001271863, exon 4 of 9)	chr10	32171001	32171451	intron (NM_001270697, intron 3 of 18)	intron (NM_001270697, intron 3 of 18)	chr1	84463811	84465387	intron (NM_001350214, intron 1 of 21)	CpG
chr11	65248964	65249212	Intergenic	L4|LINE|RTE	chr1	11614776	11615360	Intergenic	MIRb|SINE|MIR	chr10	22716176	22716446	Intergenic	Intergenic	chr1	2607055	2607446	intron (NM_001242672, intron 4 of 6)	intron (NM_001242672, intron 4 of 6)
chr11	1147514	1148000	Intergenic	Intergenic	chr1	2771443	2771709	Intergenic	Intergenic	chr10	107540514	107540736	intron (NR_120625, intron 3 of 3)	L1HS|LINE|L1	chr1	167614898	167615295	intron (NM_052862, intron 1 of 6)	intron (NM_052862, intron 1 of 6)
chr11	55905941	55906195	promoter-TSS (NM_001004064)	promoter-TSS (NM_001004064)	chr1	3568007	3569677	promoter-TSS (NM_001204186)	promoter-TSS (NM_001204186)	chr10	111560905	111561124	Intergenic	L1PA3|LINE|L1	chr1	58713764	58714761	intron (NM_001353980, intron 1 of 5)	intron (NM_001353980, intron 1 of 5)
chr11	67340414	67340663	Intergenic	LTR13_|LTR|ERVK	chr1	12924414	12924848	Intergenic	MER52D|LTR|ERV1	chr10	5652186	5652462	Intergenic	Intergenic	chr1	182641649	182642321	promoter-TSS (NM_033345)	promoter-TSS (NM_033345)
chr11	64656204	64656434	non-coding (NR_133640, exon 3 of 3)	non-coding (NR_133640, exon 3 of 3)	chr1	151690026	151690285	promoter-TSS (NM_001291106)	promoter-TSS (NM_001291106)	chr10	82220776	82221309	intron (NM_001351270, intron 1 of 9)	intron (NM_001351270, intron 1 of 9)	chr1	156401802	156402268	Intergenic	Intergenic
chr11	63655934	63656445	5' UTR (NM_017490, exon 1 of 18)	5' UTR (NM_017490, exon 1 of 18)	chr1	175288303	175288782	Intergenic	Intergenic	chr10	89100549	89100840	intron (NR_024397, intron 1 of 5)	L1MD|LINE|L1	chr1	112792339	112792608	Intergenic	Intergenic
chr11	76504166	76504683	intron (NM_001318477, intron 1 of 1)	MIRc|SINE|MIR	chr1	2566934	2567324	Intergenic	Intergenic	chr10	124637779	124638161	intron (NM_152644, intron 1 of 3)	AluSz6|SINE|Alu	chr1	236926311	236926933	3' UTR (NM_001278344, exon 23 of 23)	3' UTR (NM_001278344, exon 23 of 23)
chr11	58340869	58341401	intron (NM_001143995, intron 1 of 8)	intron (NM_001143995, intron 1 of 8)	chr1	162410796	162411026	Intergenic	Intergenic	chr10	52230193	52230994	intron (NM_147156, intron 3 of 10)	intron (NM_147156, intron 3 of 10)	chr1	53866748	53867419	Intergenic	MLT1C|LTR|ERVL-MaLR
chr11	78614394	78614651	exon (NM_001098816, exon 7 of 34)	exon (NM_001098816, exon 7 of 34)	chr1	112686155	112686635	Intergenic	Intergenic	chr10	104222946	104223200	intron (NM_024789, intron 1 of 9)	AluY|SINE|Alu	chr1	228556219	228556639	exon (NM_001098623, exon 89 of 105)	exon (NM_001098623, exon 89 of 105)
chr11	128367666	128368251	intron (NM_001143820, intron 3 of 9)	intron (NM_001143820, intron 3 of 9)	chr1	181238384	181239745	Intergenic	L1PA7|LINE|L1	chr10	30344419	30344891	intron (NM_001350021, intron 1 of 4)	intron (NM_001350021, intron 1 of 4)	chr1	226600796	226601370	Intergenic	Intergenic
chr11	18785698	18785989	intron (NM_001278239, intron 2 of 13)	L3|LINE|CR1	chr1	12941493	12941757	intron (NM_001009611, intron 3 of 3)	intron (NM_001009611, intron 3 of 3)	chr10	88518554	88518865	intron (NM_004329, intron 1 of 12)	L2a|LINE|L2	chr1	62761791	62762508	intron (NM_001320269, intron 1 of 8)	intron (NM_001320269, intron 1 of 8)
chr11	13032684	13033928	3' UTR (NM_001080521, exon 1 of 1)	3' UTR (NM_001080521, exon 1 of 1)	chr1	218335236	218335840	Intergenic	Intergenic	chr10	5589566	5590011	Intergenic	MIR3|SINE|MIR	chr1	2783401	2784398	Intergenic	L2b|LINE|L2
chr11	11606378	11606669	intron (NM_198516, intron 1 of 10)	Charlie1a|DNA|hAT-Charlie	chr1	207625000	207625405	Intergenic	L1MC4a|LINE|L1	chr10	71529367	71529586	Intergenic	Intergenic	chr1	157804507	157805115	intron (NM_005894, intron 3 of 5)	MIRc|SINE|MIR
chr11	62323920	62324391	Intergenic	Intergenic	chr1	152113062	152113412	Intergenic	Intergenic	chr10	6357124	6357439	Intergenic	MER41A|LTR|ERV1	chr1	214239739	214240762	Intergenic	Intergenic
chr11	34366619	34366935	intron (NM_145804, intron 1 of 16)	L2a|LINE|L2	chr1	157280107	157280441	Intergenic	Intergenic	chr10	119201148	119201670	Intergenic	Intergenic	chr1	77835974	77836551	intron (NM_012093, intron 6 of 13)	intron (NM_012093, intron 6 of 13)
chr11	34265563	34265828	intron (NM_145804, intron 1 of 16)	intron (NM_145804, intron 1 of 16)	chr1	63638139	63638640	intron (NR_038252, intron 6 of 11)	A-rich|Low_complexity|Low_complexity	chr10	121353636	121353971	intron (NM_001323968, intron 1 of 12)	intron (NM_001323968, intron 1 of 12)	chr1	53922809	53923155	Intergenic	AluSx1|SINE|Alu
chr11	66654338	66654706	intron (NM_000920, intron 2 of 21)	intron (NM_000920, intron 2 of 21)	chr1	13200892	13201648	Intergenic	GSATII|Satellite|centr	chr10	91771011	91771488	Intergenic	L1PA3|LINE|L1	chr1	20692576	20692905	intron (NR_033887, intron 10 of 11)	CpG
chr11	118785196	118785554	Intergenic	Intergenic	chr1	176885777	176886234	intron (NM_207108, intron 16 of 21)	intron (NM_207108, intron 16 of 21)	chr10	114853690	114853964	intron (NM_001146283, intron 5 of 12)	intron (NM_001146283, intron 5 of 12)	chr1	64973056	64973672	intron (NM_001293274, intron 1 of 25)	intron (NM_001293274, intron 1 of 25)
chr11	72504359	72504637	5' UTR (NM_006645, exon 1 of 7)	5' UTR (NM_006645, exon 1 of 7)	chr1	230735977	230736327	Intergenic	Intergenic	chr10	45857588	45858223	Intergenic	L1PA6|LINE|L1	chr1	53949952	53954322	Intergenic	Intergenic
chr11	1793610	1793995	Intergenic	Intergenic	chr1	166934681	166935833	intron (NM_199351, intron 1 of 9)	intron (NM_199351, intron 1 of 9)	chr10	6183292	6183652	Intergenic	Intergenic	chr1	203314885	203315429	intron (NR_103757, intron 1 of 1)	intron (NR_103757, intron 1 of 1)
chr11	27411365	27411721	intron (NM_018490, intron 4 of 17)	intron (NM_018490, intron 4 of 17)	chr1	179381170	179381944	intron (NM_144696, intron 12 of 25)	intron (NM_144696, intron 12 of 25)	chr10	43800185	43800439	Intergenic	CpG	chr1	11511904	11512205	Intergenic	Intergenic
chr11	17742746	17743092	exon (NM_002478, exon 3 of 3)	exon (NM_002478, exon 3 of 3)	chr1	182080549	182081623	Intergenic	AluSx1|SINE|Alu	chr10	135143424	135143696	intron (NM_001321617, intron 1 of 5)	CpG	chr1	32228513	32229114	intron (NM_001294335, intron 1 of 32)	CpG
chr11	34365797	34366351	intron (NM_145804, intron 1 of 16)	AluJb|SINE|Alu	chr1	157599877	157600401	Intergenic	Intergenic	chr10	38284564	38285090	Intergenic	L1PA2|LINE|L1	chr1	152051840	152054344	exon (NM_001310142, exon 1 of 1)	exon (NM_001310142, exon 1 of 1)
chr11	34393427	34393657	Intergenic	AluSx|SINE|Alu	chr1	91184162	91184406	Intergenic	CpG	chr10	80833287	80833678	intron (NM_020338, intron 1 of 24)	intron (NM_020338, intron 1 of 24)	chr1	44920511	44922717	intron (NM_001319957, intron 1 of 13)	intron (NM_001319957, intron 1 of 13)
chr11	846353	846583	intron (NM_001025237, intron 1 of 8)	intron (NM_001025237, intron 1 of 8)	chr1	208152271	208153001	Intergenic	L1MC4a|LINE|L1	chr10	131937136	131937429	intron (NM_001199868, intron 1 of 11)	AluSx1|SINE|Alu	chr1	228781929	228782359	promoter-TSS (NR_106988).10	promoter-TSS (NR_106988).10
chr11	62046485	62046763	Intergenic	SVA_F|Other|Other	chr1	18262082	18262588	Intergenic	(TCCA)n|Simple_repeat|Simple_repeat	chr10	129922402	129922648	intron (NM_002417, intron 2 of 14)	intron (NM_002417, intron 2 of 14)	chr1	61329302	61330041	Intergenic	Intergenic
chr11	120295673	120295910	intron (NM_001301084, intron 7 of 40)	intron (NM_001301084, intron 7 of 40)	chr1	7661119	7661435	intron (NM_001349608, intron 5 of 21)	SVA_D|Other|Other	chr10	32230674	32231178	Intergenic	AluSz6|SINE|Alu	chr1	41879522	41879930	Intergenic	Intergenic
chr11	14926541	14927015	Intergenic	CpG	chr1	179717220	179717945	intron (NM_001329719, intron 1 of 4)	intron (NM_001329719, intron 1 of 4)	chr10	106087936	106088963	intron (NM_001272013, intron 1 of 1)	intron (NM_001272013, intron 1 of 1)	chr1	48186706	48187339	Intergenic	L2c|LINE|L2
chr11	65260642	65260941	Intergenic	Intergenic	chr1	181377682	181377985	Intergenic	Intergenic	chr10	77155204	77155577	intron (NR_120651, intron 1 of 3)	CpG	chr1	159587028	159587489	Intergenic	L1PA7|LINE|L1
chr11	87837139	87837532	Intergenic	LTR41|LTR|ERVL	chr1	153303022	153303967	intron (NM_020393, intron 8 of 8)	intron (NM_020393, intron 8 of 8)	chr10	102109998	102110528	intron (NM_005063, intron 2 of 5)	intron (NM_005063, intron 2 of 5)	chr1	47209044	47209515	Intergenic	AluSq2|SINE|Alu
chr11	18551912	18552659	3' UTR (NM_001261385, exon 11 of 11)	3' UTR (NM_001261385, exon 11 of 11)	chr1	181240425	181241245	Intergenic	Intergenic	chr10	88699389	88699626	intron (NM_024756, intron 6 of 6)	intron (NM_024756, intron 6 of 6)	chr1	218330740	218331846	Intergenic	Intergenic
chr11	65668201	65668566	promoter-TSS (NR_125339)	promoter-TSS (NR_125339)	chr1	223653391	223654160	Intergenic	Intergenic	chr10	45471453	45471677	TTS (NM_007021)	TTS (NM_007021)	chr1	54015088	54015791	intron (NM_147193, intron 3 of 9)	MIR|SINE|MIR
chr11	34675305	34675553	intron (NM_001206616, intron 6 of 8)	intron (NM_001206616, intron 6 of 8)	chr1	37266960	37268193	exon (NM_000831, exon 16 of 16)	exon (NM_000831, exon 16 of 16)	chr10	43265339	43265558	TTS (NR_134498)	TTS (NR_134498)	chr1	18971887	18972193	intron (NM_001135254, intron 4 of 8)	CpG
chr11	73990077	73990369	intron (NM_182904, intron 8 of 12)	intron (NM_182904, intron 8 of 12)	chr1	235813032	235813475	promoter-TSS (NM_001098722)	promoter-TSS (NM_001098722)	chr10	49812847	49813422	promoter-TSS (NM_001347735)	promoter-TSS (NM_001347735)	chr1	229901405	229901692	Intergenic	L1MB3|LINE|L1
chr11	13462002	13462331	promoter-TSS (NM_001297742)	promoter-TSS (NM_001297742)	chr1	35114030	35114563	Intergenic	Intergenic	chr10	65148524	65148980	intron (NM_001322258, intron 1 of 24)	L1M2|LINE|L1	chr1	206224094	206224363	promoter-TSS (NM_000707)	promoter-TSS (NM_000707)
chr11	101991318	101991682	intron (NM_001282101, intron 2 of 8)	intron (NM_001282101, intron 2 of 8)	chr1	161242685	161243022	intron (NM_001102566, intron 1 of 2)	intron (NM_001102566, intron 1 of 2)	chr10	63796988	63797455	intron (NM_032199, intron 4 of 9)	intron (NM_032199, intron 4 of 9)	chr1	95583080	95584374	intron (NM_001199691, intron 1 of 7)	intron (NM_001199691, intron 1 of 7)
chr11	2187523	2187795	intron (NM_000360, intron 9 of 12)	CpG	chr1	230029704	230030298	promoter-TSS (NR_146475)	promoter-TSS (NR_146475)	chr10	11867100	11867324	intron (NM_153256, intron 1 of 3)	intron (NM_153256, intron 1 of 3)	chr1	92284841	92285110	intron (NR_036634, intron 2 of 17)	intron (NR_036634, intron 2 of 17)
chr11	128366354	128366774	intron (NM_001143820, intron 3 of 9)	intron (NM_001143820, intron 3 of 9)	chr1	154006443	154006676	intron (NM_207308, intron 27 of 39)	L1MA3|LINE|L1	chr10	129788862	129789109	intron (NM_001316677, intron 1 of 20)	intron (NM_001316677, intron 1 of 20)	chr1	112530708	112533587	promoter-TSS (NM_004980)	promoter-TSS (NM_004980)
chr11	10954440	10954971	Intergenic	Intergenic	chr1	22676014	22676586	Intergenic	Intergenic	chr10	29946974	29947827	intron (NM_001323600, intron 2 of 36)	intron (NM_001323600, intron 2 of 36)	chr1	165515125	165515717	intron (NM_001005214, intron 1 of 1)	MER96|DNA|hAT
chr11	65847806	65848046	intron (NM_018026, intron 1 of 23)	L2a|LINE|L2	chr1	145106729	145106962	intron (NM_004892, intron 2 of 5)	L1MA5|LINE|L1	chr10	128570630	128570864	Intergenic	L1PA3|LINE|L1	chr1	152084791	152085955	exon (NM_007113, exon 3 of 3)	exon (NM_007113, exon 3 of 3)
chr11	120210684	120211033	intron (NM_001198665, intron 1 of 39)	intron (NM_001198665, intron 1 of 39)	chr1	116985568	116985801	intron (NR_125972, intron 2 of 3)	AluSz|SINE|Alu	chr10	126842530	126842841	intron (NM_001290214, intron 1 of 10)	intron (NM_001290214, intron 1 of 10)	chr1	157153079	157153537	Intergenic	Intergenic
chr11	13501687	13501991	Intergenic	L1PA5|LINE|L1	chr1	64934409	64935012	Intergenic	Intergenic	chr10	52022328	52022835	Intergenic	L1PA4|LINE|L1	chr1	71971012	71971920	intron (NM_173808, intron 6 of 6)	HERVP71A-int|LTR|ERV1
chr11	93154267	93154503	intron (NM_181645, intron 13 of 13)	L1HS|LINE|L1	chr1	208431685	208434015	Intergenic	Intergenic	chr10	5590502	5590844	Intergenic	Intergenic	chr1	165414311	165415034	promoter-TSS (NR_033824)	promoter-TSS (NR_033824)
chr11	65788217	65788487	exon (NM_053054, exon 6 of 12)	exon (NM_053054, exon 6 of 12)	chr1	153372405	153372752	intron (NM_001319198, intron 1 of 2)	intron (NM_001319198, intron 1 of 2)	chr10	134281295	134281893	Intergenic	Intergenic	chr1	99729959	99730354	exon (NM_001166252, exon 1 of 6)	exon (NM_001166252, exon 1 of 6)
chr11	36586089	36586410	Intergenic	Intergenic	chr1	228143473	228143706	Intergenic	L1MD2|LINE|L1	chr10	101765373	101765592	intron (NM_015221, intron 1 of 16)	AluSx|SINE|Alu	chr1	110755964	110756448	intron (NM_001039574, intron 1 of 3)	intron (NM_001039574, intron 1 of 3)
chr11	27416688	27417128	intron (NM_001346432, intron 1 of 16)	intron (NM_001346432, intron 1 of 16)	chr1	208567783	208568016	Intergenic	Intergenic	chr10	115611441	115611890	intron (NM_014881, intron 1 of 8)	AluJb|SINE|Alu	chr1	60394396	60394665	Intergenic	L1MA9|LINE|L1
chr11	31006093	31006645	intron (NM_001350255, intron 21 of 39)	intron (NM_001350255, intron 21 of 39)	chr1	48480343	48480639	Intergenic	L1M5|LINE|L1	chr10	33548241	33548497	intron (NM_001024628, intron 4 of 11)	intron (NM_001024628, intron 4 of 11)	chr1	165321415	165322670	intron (NM_177398, intron 3 of 8)	CpG
chr11	35187802	35188102	intron (NM_001001392, intron 1 of 3)	intron (NM_001001392, intron 1 of 3)	chr1	223508734	223509681	intron (NM_017982, intron 2 of 8)	HAL1|LINE|L1	chr10	34989615	34989834	intron (NM_019619, intron 1 of 24)	AluSx|SINE|Alu	chr1	54141812	54142476	intron (NM_147193, intron 1 of 9)	intron (NM_147193, intron 1 of 9)
chr11	65275381	65275736	promoter-TSS (NR_145459)	promoter-TSS (NR_145459)	chr1	245613217	245613571	intron (NM_018012, intron 4 of 14)	intron (NM_018012, intron 4 of 14)	chr10	35022504	35022807	intron (NM_019619, intron 1 of 24)	AluSx|SINE|Alu	chr1	53995387	53997041	intron (NM_147193, intron 3 of 9)	intron (NM_147193, intron 3 of 9)
chr11	1325654	1325931	intron (NM_001318515, intron 1 of 2)	intron (NM_001318515, intron 1 of 2)	chr1	209743278	209744045	Intergenic	Intergenic	chr10	35974129	35974711	Intergenic	Intergenic	chr1	108507393	108508256	promoter-TSS (NM_006113)	promoter-TSS (NM_006113)
chr11	115630618	115631133	promoter-TSS (NR_034148)	promoter-TSS (NR_034148)	chr1	148845469	148845747	intron (NR_104217, intron 2 of 17).3	intron (NR_104217, intron 2 of 17).3	chr10	48277483	48277760	Intergenic	Intergenic	chr1	47009798	47011409	TTS (NM_001322255)	TTS (NM_001322255)
chr11	712564	712877	intron (NM_022772, intron 4 of 20)	MIRc|SINE|MIR	chr1	163064263	163064940	Intergenic	Intergenic	chr10	30720327	30720938	Intergenic	Intergenic	chr1	208708708	208709717	Intergenic	AluSx1|SINE|Alu
chr11	111797352	111797610	promoter-TSS (NM_001278542)	promoter-TSS (NM_001278542)	chr1	121278051	121278360	intron (NR_003955, intron 1 of 7)	L1HS|LINE|L1	chr10	52750622	52751315	promoter-TSS (NM_001098512)	promoter-TSS (NM_001098512)	chr1	203460066	203460912	TTS (NM_201348)	TTS (NM_201348)
chr11	128078124	128078354	promoter-TSS (NR_146647)	promoter-TSS (NR_146647)	chr1	57888025	57888675	intron (NM_001353980, intron 4 of 5)	CpG	chr10	75950161	75950669	intron (NM_001123, intron 1 of 10)	L1ME2|LINE|L1	chr1	54913872	54914375	Intergenic	L1PA5|LINE|L1
chr11	62366286	62366665	intron (NM_001330292, intron 3 of 17)	intron (NM_001330292, intron 3 of 17)	chr1	35345670	35346074	intron (NM_001080418, intron 8 of 11)	AluJo|SINE|Alu	chr10	102986548	102987078	TTS (NM_006562)	TTS (NM_006562)	chr1	5712317	5712883	Intergenic	Intergenic
chr11	76503205	76503806	5' UTR (NM_001318477, exon 1 of 2)	5' UTR (NM_001318477, exon 1 of 2)	chr1	84699182	84699415	intron (NM_182948, intron 9 of 9)	L1PA3|LINE|L1	chr10	65313298	65313854	intron (NM_001001330, intron 1 of 7)	intron (NM_001001330, intron 1 of 7)	chr1	201336060	201336536	intron (NM_000364, intron 7 of 15)	intron (NM_000364, intron 7 of 15)
chr11	18422088	18422435	intron (NM_001135239, intron 3 of 6)	intron (NM_001135239, intron 3 of 6)	chr1	207673205	207674657	intron (NM_000573, intron 1 of 38)	L1ME1|LINE|L1	chr10	33274630	33274854	Intergenic	Intergenic	chr1	240869665	240870097	intron (NR_128706, intron 2 of 3)	L2c|LINE|L2
chr11	78394560	78394823	intron (NM_001098816, intron 29 of 33)	L1HS|LINE|L1	chr1	145108808	145109393	intron (NM_004892, intron 2 of 5)	AluSc|SINE|Alu	chr10	35622079	35622337	intron (NM_181698, intron 3 of 11)	intron (NM_181698, intron 3 of 11)	chr1	68711107	68711421	Intergenic	AluSq2|SINE|Alu
chr11	110228377	110228607	intron (NR_135100, intron 1 of 3)	intron (NR_135100, intron 1 of 3)	chr1	37399997	37400629	intron (NM_000831, intron 1 of 15)	intron (NM_000831, intron 1 of 15)	chr10	33798702	33798956	Intergenic	Intergenic	chr1	52349039	52349565	Intergenic	AluSz6|SINE|Alu
chr11	46354385	46354934	5' UTR (NM_201532, exon 1 of 31)	5' UTR (NM_201532, exon 1 of 31)	chr1	165386566	165387214	intron (NM_006917, intron 3 of 9)	intron (NM_006917, intron 3 of 9)	chr10	63597359	63597837	Intergenic	Intergenic	chr1	157314762	157315352	Intergenic	L1PA3|LINE|L1
chr11	76501998	76502228	promoter-TSS (NM_001318477)	promoter-TSS (NM_001318477)	chr1	152963853	152964140	Intergenic	L2a|LINE|L2	chr10	105532204	105532499	intron (NM_014631, intron 2 of 13)	intron (NM_014631, intron 2 of 13)	chr1	7740530	7741226	intron (NM_001349613, intron 1 of 11)	CpG
chr11	48012088	48013116	intron (NM_001098503, intron 1 of 8)	intron (NM_001098503, intron 1 of 8)	chr1	153404533	153404812	Intergenic	MIRb|SINE|MIR	chr10	126077651	126078260	Intergenic	CpG	chr1	167590991	167591447	Intergenic	(GAAA)n|Simple_repeat|Simple_repeat
chr11	65904154	65904744	intron (NM_018026, intron 1 of 23)	L1M5|LINE|L1	chr1	237409346	237409579	intron (NM_001035, intron 1 of 104)	AluSx|SINE|Alu	chr10	76903805	76904109	intron (NM_144660, intron 1 of 4)	AluSc8|SINE|Alu	chr1	160040684	160041744	Intergenic	Intergenic
chr11	75113299	75113766	intron (NM_001005, intron 4 of 6)	intron (NM_001005, intron 4 of 6)	chr1	181391556	181391789	Intergenic	Intergenic	chr10	28188743	28189074	intron (NM_001290020, intron 17 of 19)	L1P2|LINE|L1	chr1	87640203	87640696	Intergenic	Intergenic
chr11	27485386	27486376	intron (NM_018490, intron 1 of 17)	intron (NM_018490, intron 1 of 17)	chr1	18302247	18302480	Intergenic	Intergenic	chr10	32155517	32155923	intron (NM_001270697, intron 3 of 18)	AluSp|SINE|Alu	chr1	62637722	62638008	Intergenic	AluSp|SINE|Alu
chr11	28070976	28071408	intron (NM_031217, intron 13 of 16)	intron (NM_031217, intron 13 of 16)	chr1	165212507	165212737	intron (NM_177398, intron 4 of 8)	L3|LINE|CR1	chr10	26911227	26911640	Intergenic	Intergenic	chr1	37288404	37288912	intron (NM_000831, intron 11 of 15)	intron (NM_000831, intron 11 of 15)
chr11	12790971	12791415	intron (NM_021961, intron 3 of 12)	intron (NM_021961, intron 3 of 12)	chr1	112857220	112857959	Intergenic	Intergenic	chr10	96839237	96839484	Intergenic	L1PA3|LINE|L1	chr1	167601085	167601449	intron (NM_052862, intron 1 of 6)	intron (NM_052862, intron 1 of 6)
chr11	86716343	86716581	Intergenic	Intergenic	chr1	207838487	207839101	intron (NM_175710, intron 1 of 11)	AluSg|SINE|Alu	chr10	28957619	28958105	Intergenic	CpG	chr1	165324093	165325650	intron (NM_177398, intron 1 of 8)	CpG-1885
chr11	35104459	35104734	Intergenic	Intergenic	chr1	87160056	87160289	intron (NR_135837, intron 3 of 4)	HUERS-P3b-int|LTR|ERV1	chr10	6356704	6356956	Intergenic	Intergenic	chr1	226669340	226670103	Intergenic	Intergenic
chr11	64636596	64636930	intron (NM_006795, intron 2 of 4)	intron (NM_006795, intron 2 of 4)	chr1	25943753	25944432	5' UTR (NM_001289010, exon 1 of 12)	5' UTR (NM_001289010, exon 1 of 12)	chr10	62537687	62537999	promoter-TSS (NM_033379)	promoter-TSS (NM_033379)	chr1	6309164	6310321	exon (NM_207370, exon 6 of 6)	exon (NM_207370, exon 6 of 6)
chr11	65255969	65256209	Intergenic	Intergenic	chr1	161460836	161461261	Intergenic	HERVK14-int|LTR|ERVK	chr10	106113505	106113752	promoter-TSS (NR_108036)	promoter-TSS (NR_108036)	chr1	2721463	2722129	Intergenic	Intergenic
chr11	13237721	13238025	Intergenic	Intergenic	chr1	38908634	38909295	Intergenic	MLT1J|LTR|ERVL-MaLR	chr10	33272498	33272782	Intergenic	Intergenic	chr1	218337407	218339039	Intergenic	CpG
chr11	65880823	65881183	intron (NM_018026, intron 1 of 23)	intron (NM_018026, intron 1 of 23)	chr1	210115037	210115869	intron (NM_001146261, intron 1 of 9)	MER2|DNA|TcMar-Tigger	chr10	72146834	72147464	Intergenic	Intergenic	chr1	232931588	232931974	Intergenic	L1MC4|LINE|L1
chr11	44656007	44656537	Intergenic	Intergenic	chr1	181460021	181460314	intron (NM_000721, intron 1 of 46)	intron (NM_000721, intron 1 of 46)	chr10	30046568	30047011	Intergenic	Intergenic	chr1	63631303	63632376	intron (NR_038252, intron 7 of 11)	intron (NR_038252, intron 7 of 11)
chr11	89713648	89713881	TTS (NR_146921).2	TTS (NR_146921).2	chr1	214242433	214242684	Intergenic	Charlie23a|DNA|hAT-Charlie	chr10	74436122	74436345	Intergenic	Intergenic	chr1	205012238	205013770	intron (NM_005076, intron 1 of 22)	intron (NM_005076, intron 1 of 22)
chr11	12189042	12189321	intron (NM_001346295, intron 3 of 26)	intron (NM_001346295, intron 3 of 26)	chr1	245428002	245428235	intron (NM_018012, intron 2 of 14)	AluY|SINE|Alu	chr10	22014197	22014452	intron (NR_136736, intron 17 of 25)	intron (NR_136736, intron 17 of 25)	chr1	2594068	2594373	intron (NM_001242672, intron 4 of 6)	intron (NM_001242672, intron 4 of 6)
chr11	117588802	117589135	intron (NM_020693, intron 3 of 32)	intron (NM_020693, intron 3 of 32)	chr1	12882196	12882655	TTS (NR_146629)	TTS (NR_146629)	chr10	73730335	73730616	intron (NM_004273, intron 1 of 2)	intron (NM_004273, intron 1 of 2)	chr1	208434619	208435449	Intergenic	HSMAR2|DNA|TcMar-Mariner
chr11	126862542	126862778	intron (NM_032531, intron 1 of 16)	intron (NM_032531, intron 1 of 16)	chr1	166961352	166961873	intron (NM_032858, intron 3 of 11)	intron (NM_032858, intron 3 of 11)	chr10	103124558	103124800	intron (NM_003939, intron 1 of 13)	U2|snRNA|snRNA	chr1	55098769	55099781	intron (NM_015547, intron 16 of 16)	HERVK9-int|LTR|ERVK
chr11	952020	953035	intron (NM_012305, intron 1 of 21)	intron (NM_012305, intron 1 of 21)	chr1	207689475	207689927	intron (NM_000573, intron 4 of 38)	L1ME3|LINE|L1	chr10	23112511	23112903	Intergenic	Intergenic	chr1	228776124	228776828	Intergenic	CpG-2319
chr11	1145509	1145896	Intergenic	Intergenic	chr1	182890882	182891518	intron (NM_001345928, intron 7 of 10)	L1PA13|LINE|L1	chr10	134221272	134221806	intron (NM_138499, intron 2 of 2)	intron (NM_138499, intron 2 of 2)	chr1	4181155	4181511	Intergenic	Intergenic
chr11	124738763	124739128	exon (NM_022370, exon 2 of 28)	exon (NM_022370, exon 2 of 28)	chr1	203397564	203399128	Intergenic	LTR22A|LTR|ERVK	chr10	12085454	12085693	promoter-TSS (NM_015542)	promoter-TSS (NM_015542)	chr1	112337478	112337779	intron (NM_172198, intron 2 of 6)	intron (NM_172198, intron 2 of 6)
chr11	61322994	61323274	intron (NM_004200, intron 2 of 8)	CpG	chr1	210405807	210406778	5' UTR (NM_001354173, exon 1 of 5)	5' UTR (NM_001354173, exon 1 of 5)	chr10	90146320	90146710	intron (NM_001031709, intron 4 of 6)	intron (NM_001031709, intron 4 of 6)	chr1	237236711	237236980	intron (NM_001035, intron 1 of 104)	MER33|DNA|hAT-Charlie
chr11	102176630	102176870	Intergenic	Intergenic	chr1	182515428	182515678	intron (NM_001137669, intron 15 of 21)	AluSc|SINE|Alu	chr10	103590518	103591072	intron (NM_014591, intron 2 of 9)	intron (NM_014591, intron 2 of 9)	chr1	14983140	14983844	intron (NM_201628, intron 1 of 14)	MIRb|SINE|MIR
chr11	57365598	57365836	promoter-TSS (NM_001032295)	promoter-TSS (NM_001032295)	chr1	160662280	160662550	intron (NM_001256030, intron 1 of 2)	HERVK-int|LTR|ERVK	chr10	98433467	98433802	intron (NM_152309, intron 2 of 16)	intron (NM_152309, intron 2 of 16)	chr1	43553659	43554748	Intergenic	HERVH-int|LTR|ERV1
chr11	14467950	14468360	Intergenic	Intergenic	chr1	153290580	153291250	Intergenic	L1PA6|LINE|L1	chr10	88279657	88279883	intron (NM_015045, intron 1 of 18)	L1MC5|LINE|L1	chr1	165345295	165345643	Intergenic	Intergenic
chr11	27741830	27742259	promoter-TSS (NM_001143807)	promoter-TSS (NM_001143807)	chr1	95791740	95792090	Intergenic	L1M7|LINE|L1	chr10	32165100	32165340	intron (NM_001270697, intron 3 of 18)	AluSx|SINE|Alu	chr1	5827551	5828036	Intergenic	MER11C|LTR|ERVK
chr11	20729488	20730007	intron (NM_201551, intron 2 of 18)	L1PA5|LINE|L1	chr1	181685722	181686234	intron (NM_000721, intron 10 of 46)	intron (NM_000721, intron 10 of 46)	chr10	89420796	89421280	intron (NM_001015880, intron 1 of 12)	intron (NM_001015880, intron 1 of 12)	chr1	223549634	223549971	Intergenic	Intergenic
chr11	118560215	118560958	Intergenic	Intergenic	chr1	243069838	243070079	Intergenic	AluYh9|SINE|Alu	chr10	102490350	102490917	Intergenic	CpG	chr1	152353233	152353686	Intergenic	HUERS-P2-int|LTR|ERV1
chr11	44642894	44643124	Intergenic	MER5A|DNA|hAT-Charlie	chr1	230576269	230576752	Intergenic	Intergenic	chr10	135137643	135138056	Intergenic	Intergenic	chr1	204797136	204798806	intron (NM_001005388, intron 1 of 29)	intron (NM_001005388, intron 1 of 29)
chr11	74465445	74466053	intron (NM_001098638, intron 1 of 5)	AluSz|SINE|Alu	chr1	220679185	220679444	Intergenic	L2b|LINE|L2	chr11	109965805	109966325	intron (NM_033390, intron 1 of 5)	intron (NM_033390, intron 1 of 5)	chr1	240286246	240286515	intron (NM_001348094, intron 1 of 14)	intron (NM_001348094, intron 1 of 14)
chr11	124588111	124588486	Intergenic	CpG	chr1	13182832	13183514	exon (NM_001136561, exon 2 of 2)	exon (NM_001136561, exon 2 of 2)	chr11	47545917	47546336	promoter-TSS (NM_001172639)	promoter-TSS (NM_001172639)	chr1	179509543	179509919	intron (NM_144696, intron 25 of 25)	L1PA6|LINE|L1
chr11	62322812	62323644	Intergenic	Intergenic	chr1	240162195	240162593	Intergenic	Intergenic	chr11	76381346	76381994	promoter-TSS (NM_005512)	promoter-TSS (NM_005512)	chr1	49242996	49243619	promoter-TSS (NR_146232)	promoter-TSS (NR_146232)
chr11	116147214	116147579	Intergenic	Intergenic	chr1	158647312	158647546	intron (NM_003126, intron 7 of 51)	intron (NM_003126, intron 7 of 51)	chr11	75588182	75588597	intron (NM_003369, intron 3 of 14)	SVA_D|Other|Other	chr1	39041690	39042339	Intergenic	Intergenic
chr11	67781323	67781561	intron (NM_000694, intron 1 of 12)	intron (NM_000694, intron 1 of 12)	chr1	201199935	201200168	Intergenic	Intergenic	chr11	99564901	99565244	intron (NM_175566, intron 1 of 21)	MER58A|DNA|hAT-Charlie	chr1	67773440	67774242	intron (NM_001258215, intron 1 of 13)	intron (NM_001258215, intron 1 of 13)
chr12	112213221	112213703	intron (NM_000690, intron 1 of 12)	intron (NM_000690, intron 1 of 12)	chr1	153310975	153311780	intron (NM_020393, intron 7 of 8)	L2c|LINE|L2	chr11	17009226	17009450	intron (NM_175058, intron 3 of 22)	intron (NM_175058, intron 3 of 22)	chr1	213599264	213599699	Intergenic	Intergenic
chr12	92474120	92474350	intron (NR_046160, intron 1 of 5)	intron (NR_046160, intron 1 of 5)	chr1	182584390	182584909	non-coding (NR_036490, exon 1 of 1)	non-coding (NR_036490, exon 1 of 1)	chr11	66799992	66800368	intron (NM_001318773, intron 3 of 8)	AluSq|SINE|Alu	chr1	205194207	205194564	Intergenic	MIRb|SINE|MIR
chr12	103969279	103969619	Intergenic	MamGypLTR3|LTR|Gypsy	chr1	230771531	230771787	Intergenic	Charlie2a|DNA|hAT-Charlie	chr11	101986563	101986812	intron (NM_001282101, intron 2 of 8)	intron (NM_001282101, intron 2 of 8)	chr1	54156005	54157253	intron (NM_147193, intron 1 of 9)	MIR|SINE|MIR
chr12	82053211	82053441	intron (NM_001220474, intron 2 of 30)	L1PA4|LINE|L1	chr1	230614189	230615102	Intergenic	L1MC5|LINE|L1	chr11	18404982	18405260	Intergenic	Intergenic	chr1	236898500	236899187	intron (NM_001278343, intron 8 of 20)	intron (NM_001278343, intron 8 of 20)
chr12	57030980	57031291	promoter-TSS (NM_001351156)	promoter-TSS (NM_001351156)	chr1	66258333	66259276	promoter-TSS (NM_002600)	promoter-TSS (NM_002600)	chr11	120110886	120111135	5' UTR (NM_014352, exon 1 of 13)	5' UTR (NM_014352, exon 1 of 13)	chr1	197880054	197881768	promoter-TSS (NM_001014434)	promoter-TSS (NM_001014434)
chr12	99139469	99139825	intron (NM_001352200, intron 12 of 12)	CpG	chr1	181169248	181169994	Intergenic	L1PA6|LINE|L1	chr11	31832626	31833382	promoter-TSS (NM_001604)	promoter-TSS (NM_001604)	chr1	175278706	175279177	Intergenic	Intergenic
chr12	14045261	14045512	intron (NM_000834, intron 1 of 12)	intron (NM_000834, intron 1 of 12)	chr1	157034050	157035085	Intergenic	L1PA6|LINE|L1	chr11	127233117	127233549	Intergenic	L1PA3|LINE|L1	chr1	118180960	118181423	Intergenic	L2c|LINE|L2
chr12	122222160	122222400	intron (NM_019034, intron 2 of 4)	AluSg4|SINE|Alu	chr1	37178809	37179418	Intergenic	L1MB7|LINE|L1	chr11	130049117	130049925	intron (NM_021978, intron 1 of 18)	intron (NM_021978, intron 1 of 18)	chr1	113043767	113045359	intron (NM_004185, intron 2 of 5)	CpG
chr12	64251847	64252284	intron (NM_001346201, intron 1 of 21)	L1ME3D|LINE|L1	chr1	183984360	183985121	intron (NM_001303421, intron 1 of 11)	intron (NM_001303421, intron 1 of 11)	chr11	94335778	94336262	intron (NM_152431, intron 12 of 19)	intron (NM_152431, intron 12 of 19)	chr1	201074733	201075324	intron (NM_000069, intron 2 of 43)	intron (NM_000069, intron 2 of 43)
chr12	26379736	26380059	intron (NM_005086, intron 2 of 2)	intron (NM_005086, intron 2 of 2)	chr1	182423874	182424559	intron (NM_001137669, intron 2 of 21)	L2b|LINE|L2	chr11	46583022	46583304	intron (NM_001267782, intron 1 of 19)	intron (NM_001267782, intron 1 of 19)	chr1	207842677	207843283	intron (NM_175710, intron 1 of 11)	CpG
chr12	95599644	95599965	intron (NM_018351, intron 2 of 20)	intron (NM_018351, intron 2 of 20)	chr1	19868778	19869179	Intergenic	HERVK9-int|LTR|ERVK	chr11	96047827	96048052	intron (NM_032427, intron 1 of 4)	intron (NM_032427, intron 1 of 4)	chr1	182624051	182624320	intron (NM_001102450, intron 5 of 6)	MIR|SINE|MIR
chr12	3280148	3280480	intron (NM_006675, intron 2 of 8)	L2a|LINE|L2	chr1	165491139	165491505	intron (NR_026744, intron 4 of 6)	L1MCa|LINE|L1	chr11	82745251	82745556	5' UTR (NM_001286059, exon 1 of 5)	5' UTR (NM_001286059, exon 1 of 5)	chr1	43060973	43061677	intron (NM_001355224, intron 16 of 22)	ERVL-E-int|LTR|ERVL
chr12	93561989	93562313	intron (NR_040096, intron 3 of 4)	intron (NR_040096, intron 3 of 4)	chr1	159135598	159136193	Intergenic	L2c|LINE|L2	chr11	130033575	130033966	intron (NM_021978, intron 1 of 18)	intron (NM_021978, intron 1 of 18)	chr1	67934838	67935194	Intergenic	Intergenic
chr12	741604	741994	intron (NR_122124, intron 3 of 4)	intron (NR_122124, intron 3 of 4)	chr1	210148526	210148766	intron (NM_001146261, intron 3 of 9)	L1PA4|LINE|L1	chr11	87837280	87837590	Intergenic	LTR41|LTR|ERVL	chr1	47489248	47489925	exon (NM_178033, exon 1 of 12)	exon (NM_178033, exon 1 of 12)
chr12	53319197	53320070	intron (NM_001256293, intron 1 of 8)	intron (NM_001256293, intron 1 of 8)	chr1	175463107	175463618	intron (NM_003285, intron 2 of 22)	intron (NM_003285, intron 2 of 22)	chr11	71900924	71901694	intron (NM_000802, intron 1 of 4)	intron (NM_000802, intron 1 of 4)	chr1	157844221	157844521	Intergenic	Intergenic
chr12	12956654	12956965	Intergenic	AluSz6|SINE|Alu	chr1	182888123	182888444	intron (NM_001345928, intron 7 of 10)	MLT1A1|LTR|ERVL-MaLR	chr11	64100011	64100308	Intergenic	Intergenic	chr1	209881636	209882096	intron (NM_181755, intron 5 of 6)	intron (NM_181755, intron 5 of 6)
chr12	7187038	7187278	TTS (NM_001354346)	TTS (NM_001354346)	chr1	110680309	110680568	Intergenic	Intergenic	chr11	86451922	86452277	Intergenic	Intergenic	chr1	112400982	112401326	intron (NM_172198, intron 2 of 6)	ORSL|DNA|hAT-Tip100
chr12	48045202	48045570	Intergenic	AluSz6|SINE|Alu	chr1	230551537	230551887	intron (NM_001258311, intron 1 of 6)	MIR|SINE|MIR	chr11	102309815	102310277	intron (NM_052932, intron 2 of 4)	L1PA6|LINE|L1	chr1	157811716	157811991	promoter-TSS (NM_001347698)	promoter-TSS (NM_001347698)
chr12	89915351	89916101	3' UTR (NM_001199781, exon 3 of 3)	3' UTR (NM_001199781, exon 3 of 3)	chr1	203087687	203088101	Intergenic	Intergenic	chr11	65868000	65868451	intron (NM_018026, intron 1 of 23)	MLT1G1|LTR|ERVL-MaLR	chr1	63409918	63410187	Intergenic	AluSq2|SINE|Alu
chr12	20978913	20979163	intron (NM_001349920, intron 1 of 13)	MER4-int|LTR|ERV1	chr1	34858471	34858829	Intergenic	L2a|LINE|L2	chr11	121336494	121337348	intron (NM_003105, intron 1 of 47)	intron (NM_003105, intron 1 of 47)	chr1	61406628	61407270	intron (NR_110617, intron 5 of 6)	intron (NR_110617, intron 5 of 6)
chr12	104802517	104802811	Intergenic	Intergenic	chr1	203327563	203327961	Intergenic	MER5B|DNA|hAT-Charlie	chr11	65880896	65881247	intron (NM_018026, intron 1 of 23)	intron (NM_018026, intron 1 of 23)	chr1	204962224	204962723	intron (NM_001160331, intron 24 of 26)	intron (NM_001160331, intron 24 of 26)
chr12	52540112	52541069	Intergenic	Intergenic	chr1	169396513	169397178	promoter-TSS (NM_021179)	promoter-TSS (NM_021179)	chr11	128386738	128387220	intron (NM_001143820, intron 3 of 9)	intron (NM_001143820, intron 3 of 9)	chr1	202269934	202271173	intron (NM_001017403, intron 9 of 17)	intron (NM_001017403, intron 9 of 17)
chr12	45678277	45678567	intron (NM_001204803, intron 2 of 20)	intron (NM_001204803, intron 2 of 20)	chr1	47193970	47194448	Intergenic	L1PA7|LINE|L1	chr11	76480404	76480721	Intergenic	Intergenic	chr1	18969420	18970715	intron (NM_001135254, intron 4 of 8)	CpG
chr12	17794779	17795116	Intergenic	Intergenic	chr1	161523052	161523285	Intergenic	L2c|LINE|L2	chr11	62323026	62323319	Intergenic	Intergenic	chr1	70239082	70239410	intron (NM_001350216, intron 3 of 25)	intron (NM_001350216, intron 3 of 25)
chr12	31679005	31679319	intron (NM_001308339, intron 1 of 22)	intron (NM_001308339, intron 1 of 22)	chr1	166953090	166953323	intron (NM_001286378, intron 1 of 12)	AluJb|SINE|Alu	chr11	63802943	63803189	intron (NM_014067, intron 3 of 10)	intron (NM_014067, intron 3 of 10)	chr1	157400972	157401415	Intergenic	HERVL66-int|LTR|ERVL
chr12	49663305	49663605	exon (NM_001303117, exon 3 of 5)	exon (NM_001303117, exon 3 of 5)	chr1	151693726	151694268	promoter-TSS (NM_001144956)	promoter-TSS (NM_001144956)	chr11	1965012	1965660	Intergenic	L1MC1|LINE|L1	chr1	88641118	88641447	Intergenic	Intergenic
chr12	6471046	6471576	exon (NM_001159576, exon 3 of 12)	exon (NM_001159576, exon 3 of 12)	chr1	152721969	152722508	Intergenic	Intergenic	chr11	107433346	107433567	intron (NM_001301010, intron 1 of 11)	intron (NM_001301010, intron 1 of 11)	chr1	214336744	214337013	Intergenic	AluSg|SINE|Alu
chr12	105647765	105648118	Intergenic	Intergenic	chr1	166914871	166915230	intron (NM_199351, intron 3 of 9)	intron (NM_199351, intron 3 of 9)	chr11	19441055	19441442	intron (NM_001111018, intron 1 of 37)	intron (NM_001111018, intron 1 of 37)	chr1	42508758	42509307	Intergenic	Intergenic
chr12	48168478	48168748	intron (NM_017842, intron 1 of 2)	intron (NM_017842, intron 1 of 2)	chr1	182375059	182375559	Intergenic	Tigger3c|DNA|TcMar-Tigger	chr11	725909	726490	intron (NM_022772, intron 18 of 20)	CpG-3663	chr1	112346407	112348986	intron (NM_172198, intron 2 of 6)	intron (NM_172198, intron 2 of 6)
chr12	50504379	50504851	3' UTR (NM_005276, exon 8 of 8)	3' UTR (NM_005276, exon 8 of 8)	chr1	207023838	207024286	Intergenic	L1MA2|LINE|L1	chr11	102177285	102177589	Intergenic	L3|LINE|CR1	chr1	205011037	205011424	promoter-TSS (NM_001346083)	promoter-TSS (NM_001346083)
chr12	104708546	104709109	intron (NM_182729, intron 4 of 14)	Charlie24|DNA|hAT-Charlie	chr1	154736351	154736748	intron (NM_001204087, intron 3 of 8)	intron (NM_001204087, intron 3 of 8)	chr11	67781203	67781482	intron (NM_000694, intron 1 of 12)	intron (NM_000694, intron 1 of 12)	chr1	176900009	176900343	intron (NM_207108, intron 16 of 21)	intron (NM_207108, intron 16 of 21)
chr12	186985	187584	intron (NM_015232, intron 1 of 12)	CpG	chr1	182660072	182660356	Intergenic	MLT1H2|LTR|ERVL-MaLR	chr11	48131200	48131563	intron (NM_001098503, intron 1 of 8)	intron (NM_001098503, intron 1 of 8)	chr1	55513606	55513904	intron (NM_174936, intron 3 of 11)	MLT1C|LTR|ERVL-MaLR
chr12	14989397	14990420	intron (NM_021071, intron 2 of 2)	Tigger7|DNA|TcMar-Tigger	chr1	152109564	152110070	Intergenic	L2a|LINE|L2	chr11	121337916	121338135	intron (NM_003105, intron 1 of 47)	intron (NM_003105, intron 1 of 47)	chr1	156897267	156897828	exon (NM_144702, exon 8 of 15)	exon (NM_144702, exon 8 of 15)
chr12	6419818	6420125	promoter-TSS (NM_001144856)	promoter-TSS (NM_001144856)	chr1	166130476	166130726	intron (NM_001017961, intron 1 of 1)	AluSz6|SINE|Alu	chr11	110233862	110234097	intron (NR_135100, intron 1 of 3)	intron (NR_135100, intron 1 of 3)	chr1	54027289	54028103	intron (NM_147193, intron 3 of 9)	intron (NM_147193, intron 3 of 9)
chr12	120673002	120673329	intron (NM_001080855, intron 1 of 11)	intron (NM_001080855, intron 1 of 11)	chr1	208460446	208460762	Intergenic	Intergenic	chr11	18512774	18513272	intron (NM_006292, intron 7 of 9)	MER77B|LTR|ERVL	chr1	76584512	76584863	intron (NM_001349105, intron 1 of 2)	AluSg|SINE|Alu
chr12	114917970	114918439	Intergenic	Intergenic	chr1	11645612	11646091	Intergenic	Intergenic	chr11	65255365	65255731	Intergenic	Intergenic	chr1	112283948	112284475	intron (NR_038952, intron 1 of 1)	intron (NR_038952, intron 1 of 1)
chr12	12975921	12976207	intron (NM_016355, intron 6 of 11)	THE1D|LTR|ERVL-MaLR	chr1	214206329	214207121	intron (NM_002763, intron 4 of 4)	AluSx|SINE|Alu	chr11	33183318	33183652	promoter-TSS (NM_001326)	promoter-TSS (NM_001326)	chr1	34629623	34630310	intron (NM_052896, intron 1 of 69)	CpG
chr12	63154496	63154871	intron (NM_020700, intron 4 of 9)	intron (NM_020700, intron 4 of 9)	chr1	205392496	205393215	Intergenic	Intergenic	chr11	46919405	46919857	intron (NM_002334, intron 7 of 37)	SVA_D|Other|Other	chr1	53985521	53986452	intron (NM_147193, intron 6 of 9)	intron (NM_147193, intron 6 of 9)
chr12	33109542	33109784	Intergenic	L1PA4|LINE|L1	chr1	230656493	230657433	Intergenic	L1PA7|LINE|L1	chr11	34195683	34196390	intron (NM_145804, intron 3 of 16)	CpG	chr1	156889113	156892785	intron (NM_144702, intron 1 of 14)	intron (NM_144702, intron 1 of 14)
chr12	79942207	79942500	Intergenic	Intergenic	chr1	230577352	230577592	Intergenic	MIR|SINE|MIR	chr11	93884965	93885495	intron (NM_015368, intron 1 of 4)	intron (NM_015368, intron 1 of 4)	chr1	226749752	226750063	intron (NM_001003665, intron 1 of 3)	AluSx|SINE|Alu
chr12	118123218	118123458	intron (NM_173598, intron 4 of 19)	intron (NM_173598, intron 4 of 19)	chr1	204915170	204915804	intron (NM_001160331, intron 1 of 26)	MIRb|SINE|MIR	chr11	70058238	70058531	Intergenic	Intergenic	chr1	65164264	65164826	Intergenic	AluSq2|SINE|Alu
chr12	124997798	124998059	intron (NM_001077261, intron 2 of 47)	intron (NM_001077261, intron 2 of 47)	chr1	35350865	35351197	intron (NM_001080418, intron 7 of 11)	CpG	chr11	66882023	66882305	Intergenic	AluSx1|SINE|Alu	chr1	214171263	214171532	exon (NM_001270616, exon 2 of 5)	exon (NM_001270616, exon 2 of 5)
chr12	31256529	31257155	exon (NM_001257144, exon 27 of 27)	exon (NM_001257144, exon 27 of 27)	chr1	152077391	152079055	TTS (NM_007113)	TTS (NM_007113)	chr11	115420041	115420260	Intergenic	L2c|LINE|L2	chr1	214203801	214204409	intron (NM_002763, intron 4 of 4)	intron (NM_002763, intron 4 of 4)
chr12	112215247	112215553	intron (NM_000690, intron 1 of 12)	intron (NM_000690, intron 1 of 12)	chr1	165315966	165316636	intron (NM_177398, intron 3 of 8)	intron (NM_177398, intron 3 of 8)	chr11	61780379	61780749	Intergenic	MIR3|SINE|MIR	chr1	18972970	18973673	intron (NM_001135254, intron 4 of 8)	intron (NM_001135254, intron 4 of 8)
chr12	45342158	45342576	Intergenic	Intergenic	chr1	152066825	152067085	Intergenic	HAL1|LINE|L1	chr11	64216106	64217198	non-coding (NR_073177, exon 1 of 2)	non-coding (NR_073177, exon 1 of 2)	chr1	179780662	179781575	intron (NM_001329713, intron 4 of 5)	intron (NM_001329713, intron 4 of 5)
chr12	41583497	41583770	intron (NM_001164595, intron 1 of 9)	intron (NM_001164595, intron 1 of 9)	chr1	218343599	218343850	Intergenic	Intergenic	chr11	71780673	71780923	intron (NM_001286561, intron 2 of 26)	intron (NM_001286561, intron 2 of 26)	chr1	112358460	112359801	intron (NM_172198, intron 2 of 6)	intron (NM_172198, intron 2 of 6)
chr12	45662521	45662892	intron (NM_001025356, intron 1 of 19)	intron (NM_001025356, intron 1 of 19)	chr1	183609002	183609318	intron (NM_001297670, intron 1 of 17)	AluSc5|SINE|Alu	chr11	46848029	46848443	intron (NM_001008938, intron 1 of 43)	intron (NM_001008938, intron 1 of 43)	chr1	37158052	37158800	Intergenic	Intergenic
chr12	53591644	53591964	intron (NM_000889, intron 3 of 15)	intron (NM_000889, intron 3 of 15)	chr1	157621920	157622282	Intergenic	MIR|SINE|MIR	chr11	65183681	65183935	Intergenic	Intergenic	chr1	202283005	202283283	intron (NM_001017403, intron 16 of 17)	intron (NM_001017403, intron 16 of 17)
chr12	8770791	8771210	Intergenic	MER21C|LTR|ERVL	chr1	153160602	153161467	intron (NR_110685, intron 2 of 2)	L1PA8|LINE|L1	chr11	61962014	61962289	Intergenic	LTR5_Hs|LTR|ERVK	chr1	4194394	4194833	Intergenic	Intergenic
chr12	86228843	86229241	intron (NM_005447, intron 1 of 1)	intron (NM_005447, intron 1 of 1)	chr1	166065927	166066313	intron (NM_001017961, intron 1 of 1)	L1PBa1|LINE|L1	chr11	62106630	62107076	intron (NM_001083926, intron 2 of 6)	MER4D1|LTR|ERV1	chr1	55482341	55483285	Intergenic	L2a|LINE|L2
chr12	96196349	96196880	promoter-TSS (NR_135016)	promoter-TSS (NR_135016)	chr1	230693897	230694833	Intergenic	Intergenic	chr11	79576087	79576390	Intergenic	L1PA7|LINE|L1	chr1	58108553	58108917	intron (NM_001353980, intron 4 of 5)	intron (NM_001353980, intron 4 of 5)
chr12	125407852	125408873	Intergenic	AluSg|SINE|Alu	chr1	248778850	248779826	Intergenic	L1PA13|LINE|L1	chr11	125985709	125985931	Intergenic	Intergenic	chr1	22923895	22924795	exon (NM_020526, exon 11 of 17)	exon (NM_020526, exon 11 of 17)
chr12	6442214	6442604	intron (NM_001065, intron 4 of 9)	intron (NM_001065, intron 4 of 9)	chr1	108713	109504	Intergenic	Intergenic	chr11	12700317	12700541	intron (NM_021961, intron 2 of 12)	intron (NM_021961, intron 2 of 12)	chr1	166984090	166984566	intron (NM_032858, intron 8 of 11)	intron (NM_032858, intron 8 of 11)
chr12	104679504	104679804	promoter-TSS (NM_001261445)	promoter-TSS (NM_001261445)	chr1	18492921	18493593	intron (NM_032880, intron 1 of 9)	intron (NM_032880, intron 1 of 9)	chr11	96055729	96056096	intron (NM_032427, intron 1 of 4)	intron (NM_032427, intron 1 of 4)	chr1	110752244	110753866	promoter-TSS (NR_036437)	promoter-TSS (NR_036437)
chr12	13025970	13026315	Intergenic	AluSz|SINE|Alu	chr1	223533556	223533856	intron (NM_017982, intron 2 of 8)	intron (NM_017982, intron 2 of 8)	chr11	2934085	2934552	intron (NM_001315501, intron 5 of 10)	intron (NM_001315501, intron 5 of 10)	chr1	55498834	55499674	Intergenic	L2a|LINE|L2
chr12	125667965	125668271	Intergenic	Intergenic	chr1	39220409	39221176	Intergenic	Intergenic	chr11	118560262	118560964	Intergenic	Intergenic	chr1	55508260	55508664	intron (NR_110451, intron 1 of 9)	MSTB1|LTR|ERVL-MaLR
chr12	33759844	33760109	Intergenic	AluY|SINE|Alu	chr1	181180957	181182863	Intergenic	Intergenic	chr11	123132064	123132368	Intergenic	Intergenic	chr1	214317970	214318239	Intergenic	LTR10C|LTR|ERV1
chr12	112007564	112007831	intron (NM_001310121, intron 1 of 25)	intron (NM_001310121, intron 1 of 25)	chr1	230045359	230045799	Intergenic	Intergenic	chr11	63920420	63920644	intron (NM_014067, intron 1 of 10)	MIRb|SINE|MIR	chr1	93426202	93426556	intron (NM_001006605, intron 1 of 4)	intron (NM_001006605, intron 1 of 4)
chr12	110717439	110717737	Intergenic	Intergenic	chr1	237247034	237247969	intron (NM_001035, intron 1 of 104)	intron (NM_001035, intron 1 of 104)	chr11	31834215	31834929	promoter-TSS (NM_001258463)	promoter-TSS (NM_001258463)	chr1	102190138	102190727	Intergenic	AluY|SINE|Alu
chr12	54608677	54609038	Intergenic	Intergenic	chr1	204794292	204794710	Intergenic	LTR1B|LTR|ERV1	chr11	102041224	102041589	intron (NM_006106, intron 3 of 6)	intron (NM_006106, intron 3 of 6)	chr1	148900765	148901135	promoter-TSS (NR_111000)	promoter-TSS (NR_111000)
chr12	90219136	90219388	Intergenic	Intergenic	chr1	153435821	153436159	Intergenic	L1M5|LINE|L1	chr11	65323030	65323343	intron (NM_001164266, intron 1 of 26)	intron (NM_001164266, intron 1 of 26)	chr1	231183116	231183396	Intergenic	CT-rich|Low_complexity|Low_complexity
chr12	49389017	49389341	3' UTR (NM_015086, exon 2 of 2)	3' UTR (NM_015086, exon 2 of 2)	chr1	12932135	12933005	Intergenic	L1PA7|LINE|L1	chr11	66800916	66801455	intron (NM_001318773, intron 3 of 8)	intron (NM_001318773, intron 3 of 8)	chr1	114840005	114840622	Intergenic	MIRb|SINE|MIR
chr12	64283080	64283980	intron (NM_001346201, intron 1 of 21)	AluSg|SINE|Alu	chr1	219988067	219988606	Intergenic	LTR78B|LTR|ERV1	chr11	130050939	130051676	intron (NM_021978, intron 1 of 18)	intron (NM_021978, intron 1 of 18)	chr1	43556020	43556682	Intergenic	HERVH-int|LTR|ERV1
chr12	8084151	8084667	intron (NM_006931, intron 3 of 9)	intron (NM_006931, intron 3 of 9)	chr1	34628082	34628587	intron (NM_052896, intron 1 of 69)	AluSq2|SINE|Alu	chr11	69632455	69632900	intron (NM_005247, intron 1 of 2)	CpG	chr1	91089261	91089681	Intergenic	Intergenic
chr12	56920817	56921228	intron (NM_002898, intron 1 of 13)	intron (NM_002898, intron 1 of 13)	chr1	166904631	166905338	intron (NM_199351, intron 5 of 9)	intron (NM_199351, intron 5 of 9)	chr11	61722853	61723106	intron (NM_001139443, intron 2 of 8)	CpG	chr1	49808115	49808386	intron (NR_136623, intron 2 of 12)	MER41-int|LTR|ERV1
chr12	106507033	106507300	intron (NM_014840, intron 1 of 6)	intron (NM_014840, intron 1 of 6)	chr1	57885328	57886175	intron (NM_001353980, intron 4 of 5)	intron (NM_001353980, intron 4 of 5)	chr11	118186988	118187341	TTS (NM_000733)	TTS (NM_000733)	chr1	60455022	60455683	TTS (NM_152377)	TTS (NM_152377)
chr12	6978958	6979198	intron (NM_000365, intron 5 of 6)	MIR3|SINE|MIR	chr1	229489525	229490218	Intergenic	L1MB3|LINE|L1	chr11	128760443	128760854	promoter-TSS (NM_001354169)	promoter-TSS (NM_001354169)	chr1	157806904	157807646	intron (NM_005894, intron 2 of 5)	intron (NM_005894, intron 2 of 5)
chr12	41084457	41084970	Intergenic	AluY|SINE|Alu	chr1	112532885	112533641	non-coding (NR_145438, exon 1 of 2)	non-coding (NR_145438, exon 1 of 2)	chr11	68122264	68122488	intron (NM_001291902, intron 2 of 22)	intron (NM_001291902, intron 2 of 22)	chr1	159110869	159111138	Intergenic	Intergenic
chr12	131303412	131303692	intron (NM_194356, intron 3 of 10)	CpG	chr1	218333006	218334038	Intergenic	Intergenic	chr11	69069363	69070002	Intergenic	Intergenic	chr1	201194969	201195287	exon (NM_001164586, exon 22 of 24)	exon (NM_001164586, exon 22 of 24)
chr12	32833700	32834108	intron (NM_001330380, intron 1 of 18)	intron (NM_001330380, intron 1 of 18)	chr1	181607216	181607818	intron (NM_000721, intron 6 of 46)	intron (NM_000721, intron 6 of 46)	chr11	67326195	67326420	Intergenic	Intergenic	chr1	226774402	226775127	intron (NM_001003665, intron 1 of 3)	intron (NM_001003665, intron 1 of 3)
chr12	9903625	9903919	Intergenic	Intergenic	chr1	115387080	115387378	Intergenic	AluJb|SINE|Alu	chr11	113845540	113846217	promoter-TSS (NM_213621)	promoter-TSS (NM_213621)	chr1	237333557	237333826	intron (NM_001035, intron 1 of 104)	L2a|LINE|L2
chr12	8186864	8187117	intron (NM_018416, intron 1 of 10)	intron (NM_018416, intron 1 of 10)	chr1	213566924	213567513	Intergenic	L2|LINE|L2	chr11	85775741	85776536	intron (NM_001206947, intron 1 of 18)	intron (NM_001206947, intron 1 of 18)	chr1	2771603	2772117	Intergenic	Charlie19a|DNA|hAT-Charlie
chr12	123466987	123467227	TTS (NM_020845)	TTS (NM_020845)	chr1	152377021	152377408	Intergenic	MIRc|SINE|MIR	chr11	63186517	63186786	Intergenic	L1PA4|LINE|L1	chr1	5814762	5815275	Intergenic	Intergenic
chr12	55212227	55212457	Intergenic	L1PA4|LINE|L1	chr1	210283359	210283870	intron (NM_001146261, intron 7 of 9)	L1PA7|LINE|L1	chr11	68847506	68848069	intron (NM_139075, intron 17 of 24)	MIR3|SINE|MIR	chr1	230711228	230711884	Intergenic	Intergenic
chr12	125585430	125585812	intron (NM_023928, intron 5 of 17)	intron (NM_023928, intron 5 of 17)	chr1	157385776	157386390	Intergenic	Intergenic	chr11	101989711	101990113	intron (NM_001282101, intron 2 of 8)	intron (NM_001282101, intron 2 of 8)	chr1	161228197	161228822	promoter-TSS (NM_001102566)	promoter-TSS (NM_001102566)
chr12	73546872	73547215	Intergenic	L1PA2|LINE|L1	chr1	148667549	148667863	intron (NR_104217, intron 2 of 17).3	intron (NR_104217, intron 2 of 17).3	chr11	12204417	12204684	intron (NM_001346295, intron 3 of 26)	intron (NM_001346295, intron 3 of 26)	chr1	63402080	63403398	Intergenic	L2|LINE|L2
chr12	6887882	6888191	TTS (NM_002286)	TTS (NM_002286)	chr1	207742026	207742720	intron (NM_000573, intron 17 of 38)	intron (NM_000573, intron 17 of 38)	chr11	72461653	72462089	intron (NM_001040118, intron 1 of 34)	intron (NM_001040118, intron 1 of 34)	chr1	98511173	98511822	promoter-TSS (NR_039604)	promoter-TSS (NR_039604)
chr12	125406467	125406725	Intergenic	L1MA5|LINE|L1	chr1	116741947	116742180	Intergenic	Intergenic	chr11	122450874	122451301	Intergenic	LTR10F|LTR|ERV1	chr1	204989596	204990288	3' UTR (NM_015090, exon 27 of 27)	3' UTR (NM_015090, exon 27 of 27)
chr12	121652433	121652823	intron (NR_046373, intron 1 of 10)	AluSx1|SINE|Alu	chr1	226635302	226635535	Intergenic	AluSx1|SINE|Alu	chr11	45000827	45001563	Intergenic	Intergenic	chr1	208424199	208424626	Intergenic	Intergenic
chr12	64310457	64310847	intron (NM_001346201, intron 1 of 21)	intron (NM_001346201, intron 1 of 21)	chr1	223341863	223342263	Intergenic	L1PA3|LINE|L1	chr11	35164980	35165620	intron (NM_001001392, intron 1 of 3)	intron (NM_001001392, intron 1 of 3)	chr1	112279663	112280062	intron (NM_198926, intron 1 of 1)	intron (NM_198926, intron 1 of 1)
chr12	109226671	109227169	intron (NM_001161330, intron 2 of 13)	intron (NM_001161330, intron 2 of 13)	chr1	184357314	184358136	intron (NM_030806, intron 1 of 5)	intron (NM_030806, intron 1 of 5)	chr11	93263159	93263504	intron (NM_020179, intron 1 of 2)	intron (NM_020179, intron 1 of 2)	chr1	57673321	57673729	intron (NM_001353983, intron 2 of 14)	intron (NM_001353983, intron 2 of 14)
chr12	23229063	23229522	Intergenic	L1PA2|LINE|L1	chr1	223566767	223567068	exon (NM_152610, exon 1 of 1)	exon (NM_152610, exon 1 of 1)	chr11	61780998	61781320	Intergenic	Intergenic	chr1	48961386	48962295	Intergenic	Intergenic
chr12	21808031	21808261	intron (NM_001315537, intron 1 of 7)	intron (NM_001315537, intron 1 of 7)	chr1	165911925	165912472	Intergenic	Intergenic	chr11	12809699	12809947	intron (NM_021961, intron 3 of 12)	AluSx|SINE|Alu	chr1	177133467	177134343	5' UTR (NM_001286164, exon 1 of 23)	5' UTR (NM_001286164, exon 1 of 23)
chr12	14094389	14094699	intron (NM_000834, intron 1 of 12)	intron (NM_000834, intron 1 of 12)	chr1	216769382	216769848	intron (NM_001243505, intron 3 of 6)	intron (NM_001243505, intron 3 of 6)	chr11	96072751	96072986	intron (NM_032427, intron 1 of 4)	intron (NM_032427, intron 1 of 4)	chr1	60540502	60540780	Intergenic	Intergenic
chr12	120699703	120700092	intron (NM_001080855, intron 1 of 11)	intron (NM_001080855, intron 1 of 11)	chr1	11618617	11619266	Intergenic	Intergenic	chr11	96061822	96062621	intron (NM_032427, intron 1 of 4)	intron (NM_032427, intron 1 of 4)	chr1	70541223	70541770	intron (NM_001350216, intron 22 of 25)	intron (NM_001350216, intron 22 of 25)
chr12	132663336	132663748	Intergenic	CpG	chr1	208506382	208507298	Intergenic	Intergenic	chr11	66080396	66080959	Intergenic	CpG	chr1	45065768	45066455	intron (NM_001319957, intron 1 of 13)	MIR|SINE|MIR
chr12	308711	309140	intron (NM_001122848, intron 7 of 15)	intron (NM_001122848, intron 7 of 15)	chr1	174095672	174096744	intron (NR_121197, intron 3 of 3)	L1PA8A|LINE|L1	chr11	66059400	66059657	exon (NM_153266, exon 1 of 2)	exon (NM_153266, exon 1 of 2)	chr1	110230332	110230742	intron (NM_000561, intron 1 of 7)	CpG
chr12	31670828	31671084	intron (NM_001308339, intron 1 of 22)	intron (NM_001308339, intron 1 of 22)	chr1	157353659	157354152	Intergenic	Intergenic	chr11	34661586	34661893	intron (NM_001206616, intron 1 of 8)	MIRb|SINE|MIR	chr1	237211855	237212271	intron (NM_001035, intron 1 of 104)	intron (NM_001035, intron 1 of 104)
chr12	125403508	125403884	Intergenic	AluJb|SINE|Alu	chr1	230595202	230596578	Intergenic	LTR85b|LTR|Gypsy?	chr11	122038722	122039078	intron (NR_137179, intron 3 of 4)	L1M3|LINE|L1	chr1	159933753	159934036	intron (NR_038849, intron 1 of 2)	MER5A|DNA|hAT-Charlie
chr12	6479933	6480401	intron (NM_001038, intron 2 of 12)	intron (NM_001038, intron 2 of 12)	chr1	208168854	208169428	Intergenic	Intergenic	chr11	18289532	18289756	intron (NM_000331, intron 2 of 3)	MER5B|DNA|hAT-Charlie	chr1	158153269	158153734	intron (NM_001766, intron 5 of 6)	MIRb|SINE|MIR
chr12	15885750	15886011	intron (NM_004447, intron 1 of 20)	intron (NM_004447, intron 1 of 20)	chr1	203420717	203420950	Intergenic	L2c|LINE|L2	chr11	100322781	100323070	Intergenic	L1PA2|LINE|L1	chr1	57535169	57536232	intron (NM_001353983, intron 7 of 14)	intron (NM_001353983, intron 7 of 14)
chr12	96809810	96810297	Intergenic	Charlie24|DNA|hAT-Charlie	chr1	182067257	182067962	Intergenic	Intergenic	chr11	77182233	77182622	intron (NM_001128620, intron 1 of 15)	intron (NM_001128620, intron 1 of 15)	chr1	154298167	154298538	TTS (NM_080429)	TTS (NM_080429)
chr12	51180102	51180538	intron (NM_005171, intron 2 of 6)	L1MCc|LINE|L1	chr1	208465459	208466017	Intergenic	MLT1F2|LTR|ERVL-MaLR	chr11	64066962	64067289	promoter-TSS (NM_001039496)	promoter-TSS (NM_001039496)	chr1	181575192	181575602	intron (NM_000721, intron 6 of 46)	L2b|LINE|L2
chr12	104998179	104998465	intron (NM_001173982, intron 2 of 2)	intron (NM_001173982, intron 2 of 2)	chr1	165212941	165213618	intron (NM_177398, intron 4 of 8)	MER21B|LTR|ERVL	chr11	17756070	17756572	Intergenic	CpG	chr1	76379507	76379794	TTS (NM_002440)	TTS (NM_002440)
chr12	118569290	118569530	Intergenic	Intergenic	chr1	153363141	153364393	promoter-TSS (NM_001319201)	promoter-TSS (NM_001319201)	chr11	18405626	18406237	Intergenic	Intergenic	chr1	91216038	91216578	Intergenic	Intergenic
chr12	114843151	114843734	5' UTR (NM_181486, exon 1 of 9)	5' UTR (NM_181486, exon 1 of 9)	chr1	157468655	157469610	Intergenic	MER61A|LTR|ERV1	chr11	68108011	68108364	intron (NM_001291902, intron 1 of 22)	intron (NM_001291902, intron 1 of 22)	chr1	181770122	181770494	3' UTR (NM_001205293, exon 48 of 48)	3' UTR (NM_001205293, exon 48 of 48)
chr12	104515125	104515417	intron (NM_006166, intron 5 of 7)	intron (NM_006166, intron 5 of 7)	chr1	71002624	71002857	Intergenic	Intergenic	chr11	64621779	64622007	exon (NM_001282444, exon 7 of 7)	exon (NM_001282444, exon 7 of 7)	chr1	229568863	229570302	intron (NM_001100, intron 1 of 6)	CpG-2326
chr12	133100655	133101106	intron (NM_001142641, intron 2 of 16)	intron (NM_001142641, intron 2 of 16)	chr1	153396446	153396745	TTS (NM_176823)	TTS (NM_176823)	chr11	1284097	1284433	TTS (NM_002458)	TTS (NM_002458)	chr1	3278449	3279065	intron (NM_022114, intron 3 of 16)	intron (NM_022114, intron 3 of 16)
chr12	6454820	6455241	TTS (NM_001159576)	TTS (NM_001159576)	chr1	22890380	22891114	intron (NM_001006943, intron 1 of 4)	intron (NM_001006943, intron 1 of 4)	chr11	71459961	71460395	Intergenic	LTR2C|LTR|ERV1	chr1	173244379	173244916	intron (NR_037845, intron 2 of 2)	intron (NR_037845, intron 2 of 2)
chr12	53320269	53320580	promoter-TSS (NM_001256282)	promoter-TSS (NM_001256282)	chr1	60402622	60403352	Intergenic	MLT1J|LTR|ERVL-MaLR	chr11	62268146	62268386	intron (NM_024060, intron 4 of 5)	intron (NM_024060, intron 4 of 5)	chr1	240885698	240886142	intron (NR_128706, intron 3 of 3)	AluY|SINE|Alu
chr12	124937660	124937942	intron (NM_001077261, intron 8 of 47)	intron (NM_001077261, intron 8 of 47)	chr1	153318873	153319706	intron (NM_020393, intron 2 of 8)	MIRb|SINE|MIR	chr11	102176713	102176989	Intergenic	Intergenic	chr1	175013321	175013590	Intergenic	Intergenic
chr12	124866240	124867123	intron (NM_001077261, intron 19 of 47)	intron (NM_001077261, intron 19 of 47)	chr1	175816007	175816240	Intergenic	Intergenic	chr11	9386193	9386493	Intergenic	Intergenic	chr1	173638693	173639284	promoter-TSS (NM_198493)	promoter-TSS (NM_198493)
chr12	104670885	104671215	intron (NM_001093771, intron 3 of 16)	AluY|SINE|Alu	chr1	182082130	182082517	Intergenic	MER103C|DNA|hAT-Charlie	chr11	76745421	76747309	intron (NM_138706, intron 1 of 4)	intron (NM_138706, intron 1 of 4)	chr1	54054405	54055247	intron (NM_147193, intron 3 of 9)	AluJo|SINE|Alu
chr12	132268474	132268727	intron (NM_004592, intron 14 of 17)	intron (NM_004592, intron 14 of 17)	chr1	175705281	175705520	intron (NM_003285, intron 1 of 22)	AluY|SINE|Alu	chr11	47544812	47545300	5' UTR (NM_001172639, exon 1 of 16)	5' UTR (NM_001172639, exon 1 of 16)	chr1	224803428	224805524	non-coding (NR_136287, exon 1 of 5)	non-coding (NR_136287, exon 1 of 5)
chr12	54053029	54053296	Intergenic	Intergenic	chr1	152877514	152878003	Intergenic	Intergenic	chr11	92681584	92681885	Intergenic	HERVK11D-int|LTR|ERVK	chr1	84942606	84942964	Intergenic	Intergenic
chr12	6501561	6501966	Intergenic	L4|LINE|RTE	chr1	154627116	154627770	Intergenic	L1M4c|LINE|L1	chr11	65327929	65328294	Intergenic	L2c|LINE|L2	chr1	237121032	237121467	Intergenic	AluSc|SINE|Alu
chr12	71987914	71988157	Intergenic	LTR79|LTR|ERVL	chr1	207022639	207022963	Intergenic	L1MA2|LINE|L1	chr11	33655477	33655696	intron (NM_012194, intron 15 of 19)	(TTG)n|Simple_repeat|Simple_repeat	chr1	65029886	65030336	intron (NM_001293274, intron 2 of 25)	MER34C2|LTR|ERV1
chr12	47490596	47490982	intron (NM_138371, intron 1 of 3)	MIRc|SINE|MIR	chr1	153416015	153417614	Intergenic	Intergenic	chr11	76464174	76464393	Intergenic	Intergenic	chr1	204976826	204977449	intron (NM_001005388, intron 27 of 29)	intron (NM_001005388, intron 27 of 29)
chr12	111015676	111016381	intron (NM_139283, intron 1 of 5)	intron (NM_139283, intron 1 of 5)	chr1	148919353	148919678	intron (NR_104217, intron 2 of 17).3	intron (NR_104217, intron 2 of 17).3	chr11	122038124	122038460	intron (NR_137179, intron 3 of 4)	MER5A|DNA|hAT-Charlie	chr1	181383023	181383430	Intergenic	Intergenic
chr12	74794972	74795358	Intergenic	Intergenic	chr1	181360404	181360925	Intergenic	LTR33A|LTR|ERVL	chr11	76433047	76433414	promoter-TSS (NR_024042)	promoter-TSS (NR_024042)	chr1	167620151	167620858	intron (NM_052862, intron 1 of 6)	intron (NM_052862, intron 1 of 6)
chr12	6277288	6277573	Intergenic	AluSq2|SINE|Alu	chr1	182075718	182077235	Intergenic	L2c|LINE|L2	chr11	63640327	63640656	intron (NM_001039469, intron 1 of 18)	intron (NM_001039469, intron 1 of 18)	chr1	46955004	46956976	Intergenic	CpG
chr12	90484686	90484926	Intergenic	Intergenic	chr1	108525463	108525849	intron (NR_046653, intron 1 of 2)	intron (NR_046653, intron 1 of 2)	chr11	85827662	85828105	Intergenic	MIRb|SINE|MIR	chr1	172709050	172709829	Intergenic	L1M1|LINE|L1
chr12	121129989	121130317	intron (NM_001303627, intron 1 of 4)	intron (NM_001303627, intron 1 of 4)	chr1	236941343	236941821	Intergenic	L1M4c|LINE|L1	chr11	14540168	14540387	intron (NM_001143937, intron 2 of 4)	L1MA9|LINE|L1	chr1	1072316	1072987	intron (NR_038869, intron 1 of 2)	CpG
chr12	124852654	124852966	intron (NM_001077261, intron 21 of 47)	intron (NM_001077261, intron 21 of 47)	chr1	240158362	240158595	Intergenic	AluJb|SINE|Alu	chr11	86356491	86356985	intron (NM_001014811, intron 1 of 13)	L1PA7|LINE|L1	chr1	168103950	168106560	5' UTR (NM_001267612, exon 1 of 6)	5' UTR (NM_001267612, exon 1 of 6)
chr12	47620155	47620484	intron (NM_138371, intron 3 of 3)	AluSz|SINE|Alu	chr1	19161901	19162243	Intergenic	Intergenic	chr11	120295132	120295417	intron (NM_001301084, intron 7 of 40)	MER58A|DNA|hAT-Charlie	chr1	68695734	68698947	intron (NM_024911, intron 1 of 11)	CpG
chr12	49662602	49663067	intron (NM_032704, intron 1 of 3)	intron (NM_032704, intron 1 of 3)	chr1	205524206	205524504	non-coding (NR_152721, exon 4 of 4)	non-coding (NR_152721, exon 4 of 4)	chr11	2019505	2019755	promoter-TSS (NR_002196)	promoter-TSS (NR_002196)	chr1	75590746	75591481	Intergenic	CpG
chr12	15933235	15933526	intron (NM_004447, intron 1 of 20)	L2c|LINE|L2	chr1	230691597	230692097	Intergenic	MER65-int|LTR|ERV1	chr11	104915776	104916000	intron (NM_001017534, intron 1 of 2)	intron (NM_001017534, intron 1 of 2)	chr1	201208221	201208647	Intergenic	L1PA3|LINE|L1
chr12	49255074	49255322	intron (NM_014470, intron 3 of 4)	intron (NM_014470, intron 3 of 4)	chr1	210291818	210292214	intron (NM_001146261, intron 7 of 9)	AluSq2|SINE|Alu	chr11	69913938	69914192	Intergenic	Intergenic	chr1	225073071	225073836	Intergenic	LTR7B|LTR|ERV1
chr12	82004881	82005141	intron (NM_001220474, intron 2 of 30)	L1P4a|LINE|L1	chr1	214192851	214193223	intron (NM_002763, intron 4 of 4)	intron (NM_002763, intron 4 of 4)	chr11	69500523	69500742	Intergenic	Intergenic	chr1	67933244	67933873	Intergenic	Intergenic
chr12	53837288	53837533	exon (NM_018457, exon 3 of 4)	exon (NM_018457, exon 3 of 4)	chr1	232895310	232896237	Intergenic	Intergenic	chr11	62321165	62321514	Intergenic	Intergenic	chr1	172712712	172713067	Intergenic	Intergenic
chr12	58818814	58819205	Intergenic	Intergenic	chr1	230574371	230575089	Intergenic	MER45B|DNA|hAT-Tip100	chr11	129723665	129723888	intron (NM_138788, intron 2 of 5)	intron (NM_138788, intron 2 of 5)	chr1	112871351	112871859	Intergenic	Intergenic
chr12	104674079	104674342	intron (NM_001093771, intron 3 of 16)	L2a|LINE|L2	chr1	218328945	218329193	Intergenic	AluJb|SINE|Alu	chr11	12714023	12714623	intron (NM_021961, intron 2 of 12)	intron (NM_021961, intron 2 of 12)	chr1	158221416	158221870	intron (NM_001320652, intron 1 of 5)	intron (NM_001320652, intron 1 of 5)
chr12	116963288	116963758	Intergenic	Intergenic	chr1	208707045	208707467	Intergenic	Intergenic	chr11	88090801	88091236	Intergenic	Intergenic	chr1	54162113	54162523	intron (NM_147193, intron 1 of 9)	intron (NM_147193, intron 1 of 9)
chr12	53292283	53292656	non-coding (NR_045962, exon 7 of 9)	non-coding (NR_045962, exon 7 of 9)	chr1	158153751	158154482	3' UTR (NM_001766, exon 7 of 7)	3' UTR (NM_001766, exon 7 of 7)	chr11	7619296	7619561	intron (NR_147792, intron 5 of 24)	intron (NR_147792, intron 5 of 24)	chr1	208606459	208606749	Intergenic	Intergenic
chr12	112568316	112568597	intron (NM_006700, intron 2 of 11)	intron (NM_006700, intron 2 of 11)	chr1	152361504	152361768	Intergenic	MLT1J1|LTR|ERVL-MaLR	chr11	57558025	57558363	intron (NM_001206889, intron 2 of 18)	AluY|SINE|Alu	chr1	179782450	179782964	intron (NM_001329719, intron 4 of 4)	intron (NM_001329719, intron 4 of 4)
chr12	38518522	38518754	Intergenic	HERVK11D-int|LTR|ERVK	chr1	91179657	91180291	intron (NM_020063, intron 2 of 2)	intron (NM_020063, intron 2 of 2)	chr11	47561972	47562191	intron (NM_006560, intron 1 of 13)	intron (NM_006560, intron 1 of 13)	chr1	181281896	181282765	Intergenic	Intergenic
chr12	14046632	14046913	intron (NM_000834, intron 1 of 12)	intron (NM_000834, intron 1 of 12)	chr1	210229837	210230232	intron (NM_001146261, intron 5 of 9)	AluSc8|SINE|Alu	chr11	63639863	63640144	intron (NM_001039469, intron 1 of 18)	intron (NM_001039469, intron 1 of 18)	chr1	244080540	244082460	intron (NR_033883, intron 1 of 11)	intron (NR_033883, intron 1 of 11)
chr12	121063565	121064021	Intergenic	Intergenic	chr1	111304359	111304753	Intergenic	Intergenic	chr11	129697992	129698377	intron (NM_001331212, intron 2 of 6)	intron (NM_001331212, intron 2 of 6)	chr1	54882384	54882760	Intergenic	L2a|LINE|L2
chr12	53775841	53776143	exon (NM_003109, exon 3 of 6)	exon (NM_003109, exon 3 of 6)	chr1	14741893	14742144	intron (NR_149058, intron 1 of 4)	intron (NR_149058, intron 1 of 4)	chr11	13359937	13360187	intron (NM_001351821, intron 3 of 19)	intron (NM_001351821, intron 3 of 19)	chr1	48555088	48555454	Intergenic	Intergenic
chr12	105750863	105751329	intron (NM_001145199, intron 2 of 5)	intron (NM_001145199, intron 2 of 5)	chr1	35168324	35169283	Intergenic	Intergenic	chr11	1144931	1145572	Intergenic	Intergenic	chr1	29697224	29697656	Intergenic	Intergenic
chr12	122982949	122983204	intron (NM_001350936, intron 1 of 12)	intron (NM_001350936, intron 1 of 12)	chr1	214087550	214088112	intron (NR_037850, intron 2 of 5)	intron (NR_037850, intron 2 of 5)	chr11	69312256	69312475	Intergenic	Intergenic	chr1	236302947	236304150	Intergenic	MLT1J|LTR|ERVL-MaLR
chr12	117580524	117580896	TTS (NM_033624)	TTS (NM_033624)	chr1	214086428	214086839	intron (NR_037850, intron 2 of 5)	L2a|LINE|L2	chr11	126275614	126276331	promoter-TSS (NM_001254759)	promoter-TSS (NM_001254759)	chr1	228653147	228653578	Intergenic	MIRb|SINE|MIR
chr12	116603093	116603476	intron (NM_015335, intron 2 of 30)	AluY|SINE|Alu	chr1	181773065	181773535	3' UTR (NM_001205293, exon 48 of 48)	3' UTR (NM_001205293, exon 48 of 48)	chr11	76838170	76838586	promoter-TSS (NM_001127180)	promoter-TSS (NM_001127180)	chr1	49076664	49077179	intron (NM_001323575, intron 9 of 12)	intron (NM_001323575, intron 9 of 12)
chr12	79280724	79281016	intron (NM_005639, intron 1 of 10)	Tigger7|DNA|TcMar-Tigger	chr1	2984298	2985220	promoter-TSS (NR_015440)	promoter-TSS (NR_015440)	chr11	47279165	47279394	promoter-TSS (NM_001130101)	promoter-TSS (NM_001130101)	chr1	216322556	216323754	intron (NM_206933, intron 21 of 71)	HERVH-int|LTR|ERV1
chr12	52631808	52632281	intron (NM_005556, intron 3 of 8)	intron (NM_005556, intron 3 of 8)	chr1	153232163	153232466	intron (NM_000427, intron 1 of 1)	intron (NM_000427, intron 1 of 1)	chr11	27686962	27687306	intron (NM_001143811, intron 2 of 3)	L1PA5|LINE|L1	chr1	226690882	226691225	Intergenic	L1PA5|LINE|L1
chr12	113541657	113541889	exon (NM_004658, exon 19 of 22)	exon (NM_004658, exon 19 of 22)	chr1	22889146	22889735	promoter-TSS (NM_020526)	promoter-TSS (NM_020526)	chr11	44327341	44327629	intron (NM_021926, intron 1 of 3)	CpG	chr1	110716355	110716659	intron (NM_001010898, intron 3 of 11)	intron (NM_001010898, intron 3 of 11)
chr12	42103403	42103757	Intergenic	L2c|LINE|L2	chr1	177138783	177139016	Intergenic	Intergenic	chr11	113907044	113907345	Intergenic	CpG	chr1	63442905	63443818	Intergenic	Intergenic
chr12	123547706	123547982	intron (NM_001300801, intron 1 of 24)	MIR3|SINE|MIR	chr1	236774493	236775542	Intergenic	L1MEc|LINE|L1	chr11	118966466	118966758	promoter-TSS (NM_002105)	promoter-TSS (NM_002105)	chr1	213578180	213578862	Intergenic	Intergenic
chr12	32607177	32607428	Intergenic	Intergenic	chr1	153431538	153432055	intron (NM_002963, intron 1 of 2)	intron (NM_002963, intron 1 of 2)	chr11	35104280	35104551	Intergenic	Intergenic	chr1	55503246	55504026	Intergenic	Intergenic
chr12	27702476	27703492	intron (NM_177444, intron 1 of 28)	intron (NM_177444, intron 1 of 28)	chr1	6302345	6302766	Intergenic	CpG	chr11	61370787	61371097	intron (NR_110189, intron 3 of 3)	intron (NR_110189, intron 3 of 3)	chr1	172791761	172792103	Intergenic	HAL1|LINE|L1
chr12	111332326	111332712	intron (NM_001286244, intron 7 of 9)	intron (NM_001286244, intron 7 of 9)	chr1	152870710	152871864	Intergenic	HSMAR1|DNA|TcMar-Mariner	chr11	116147204	116147568	Intergenic	Intergenic	chr1	220920983	220922211	promoter-TSS (NM_001317338)	promoter-TSS (NM_001317338)
chr12	13051659	13052581	intron (NM_003979, intron 1 of 3)	AluJo|SINE|Alu	chr1	153352738	153353578	Intergenic	Intergenic	chr11	94473880	94474633	promoter-TSS (NR_135093)	promoter-TSS (NR_135093)	chr1	214334854	214335249	Intergenic	Intergenic
chr12	57472875	57473247	promoter-TSS (NM_015257)	promoter-TSS (NM_015257)	chr1	181285690	181286654	Intergenic	Intergenic	chr11	86716136	86716381	Intergenic	AluY|SINE|Alu	chr1	53983639	53984545	intron (NM_147193, intron 6 of 9)	MIR|SINE|MIR
chr12	49485868	49486198	intron (NM_021044, intron 1 of 2)	intron (NM_021044, intron 1 of 2)	chr1	230737879	230738165	Intergenic	HERVH-int|LTR|ERV1	chr11	114510064	114510288	Intergenic	L1PA3|LINE|L1	chr1	64718083	64718484	Intergenic	L1PA11|LINE|L1
chr12	125389017	125389431	Intergenic	Intergenic	chr1	6483855	6485211	promoter-TSS (NM_031475)	promoter-TSS (NM_031475)	chr11	64609850	64610095	intron (NM_017525, intron 1 of 36)	intron (NM_017525, intron 1 of 36)	chr1	40831920	40832322	Intergenic	L1PA2|LINE|L1
chr12	49897785	49898131	intron (NM_023071, intron 9 of 13)	intron (NM_023071, intron 9 of 13)	chr1	153140555	153140848	Intergenic	Intergenic	chr11	8829499	8829805	intron (NR_120590, intron 4 of 4)	intron (NR_120590, intron 4 of 4)	chr1	71056538	71057789	Intergenic	HERVH-int|LTR|ERV1
chr12	66289922	66290198	intron (NM_003483, intron 3 of 4)	intron (NM_003483, intron 3 of 4)	chr1	245603357	245603706	intron (NM_018012, intron 4 of 14)	AluY|SINE|Alu	chr11	85894374	85894794	Intergenic	MIR|SINE|MIR	chr1	207627262	207628369	exon (NM_001877, exon 1 of 19)	exon (NM_001877, exon 1 of 19)
chr12	127567678	127568363	Intergenic	Intergenic	chr1	220452448	220453015	Intergenic	Intergenic	chr11	1977481	1977746	exon (NM_021134, exon 5 of 5)	exon (NM_021134, exon 5 of 5)	chr1	160032901	160033418	intron (NM_002241, intron 1 of 1)	intron (NM_002241, intron 1 of 1)
chr12	53339635	53340188	intron (NM_001256293, intron 1 of 8)	intron (NM_001256293, intron 1 of 8)	chr1	165530660	165531280	intron (NM_001005214, intron 1 of 1)	intron (NM_001005214, intron 1 of 1)	chr11	87906598	87906962	intron (NM_022337, intron 1 of 2)	intron (NM_022337, intron 1 of 2)	chr1	228695287	228695792	Intergenic	AluJr|SINE|Alu
chr12	53340471	53340711	intron (NM_001256293, intron 1 of 8)	intron (NM_001256293, intron 1 of 8)	chr1	157734214	157734494	intron (NM_030764, intron 7 of 11)	L1M2|LINE|L1	chr11	82862579	82862798	Intergenic	AluSz|SINE|Alu	chr1	167466683	167467097	intron (NM_000734, intron 1 of 7)	MIRc|SINE|MIR
chr12	45628623	45629169	intron (NM_001025356, intron 1 of 19)	intron (NM_001025356, intron 1 of 19)	chr1	148677586	148678198	intron (NR_104217, intron 2 of 17).3	intron (NR_104217, intron 2 of 17).3	chr11	61335018	61335261	intron (NM_004200, intron 1 of 8)	CpG	chr1	31178159	31178535	Intergenic	Intergenic
chr12	3278193	3278449	intron (NM_006675, intron 2 of 8)	intron (NM_006675, intron 2 of 8)	chr1	157800377	157800680	TTS (NM_005894)	TTS (NM_005894)	chr11	57540436	57540748	intron (NM_001085467, intron 1 of 16)	intron (NM_001085467, intron 1 of 16)	chr1	181380636	181381753	Intergenic	L2b|LINE|L2
chr12	124853861	124854726	intron (NM_001077261, intron 21 of 47)	intron (NM_001077261, intron 21 of 47)	chr1	245716642	245717521	intron (NM_018012, intron 5 of 14)	intron (NM_018012, intron 5 of 14)	chr11	122855120	122855467	Intergenic	CpG	chr1	245611677	245611946	intron (NM_018012, intron 4 of 14)	MLT1A0|LTR|ERVL-MaLR
chr12	110545996	110546585	Intergenic	MIRb|SINE|MIR	chr1	22942824	22943269	Intergenic	MIRc|SINE|MIR	chr11	27417434	27418069	intron (NM_001346432, intron 1 of 16)	MIRb|SINE|MIR	chr1	110819056	110819642	Intergenic	Intergenic
chr12	98884559	98884818	intron (NR_038383, intron 3 of 3)	intron (NR_038383, intron 3 of 3)	chr1	222403631	222404102	Intergenic	Intergenic	chr11	88241900	88242143	non-coding (NR_049724, exon 1 of 6)	non-coding (NR_049724, exon 1 of 6)	chr1	166853441	166853832	Intergenic	CpG
chr12	12558918	12559216	intron (NM_058169, intron 2 of 3)	MLT1N2|LTR|ERVL-MaLR	chr1	79075934	79076171	Intergenic	L1PA6|LINE|L1	chr11	125365961	125366247	5' UTR (NM_022549, exon 1 of 2)	5' UTR (NM_022549, exon 1 of 2)	chr1	228191772	228192562	Intergenic	Intergenic
chr12	65028076	65028534	intron (NM_178169, intron 1 of 4)	HSMAR2|DNA|TcMar-Mariner	chr1	181724329	181724656	exon (NM_001205293, exon 28 of 48)	exon (NM_001205293, exon 28 of 48)	chr11	111174524	111175019	intron (NM_001136105, intron 2 of 4)	intron (NM_001136105, intron 2 of 4)	chr1	90571594	90571863	Intergenic	Intergenic
chr12	57359875	57360199	Intergenic	L1PA5|LINE|L1	chr1	218349705	218349982	Intergenic	MLT1G3|LTR|ERVL-MaLR	chr11	63298250	63298474	Intergenic	LTR5_Hs|LTR|ERVK	chr1	204959393	204959772	intron (NM_015090, intron 24 of 26)	intron (NM_015090, intron 24 of 26)
chr12	105065977	105066402	intron (NM_001173982, intron 2 of 2)	intron (NM_001173982, intron 2 of 2)	chr1	77377711	77377944	intron (NM_001320274, intron 2 of 2)	L1PA3|LINE|L1	chr11	61739816	61740163	Intergenic	MIR3|SINE|MIR	chr1	50888262	50891368	promoter-TSS (NM_032110)	promoter-TSS (NM_032110)
chr12	57026037	57026587	intron (NM_001351156, intron 1 of 30)	intron (NM_001351156, intron 1 of 30)	chr1	165311680	165312016	intron (NM_177398, intron 3 of 8)	intron (NM_177398, intron 3 of 8)	chr11	117948809	117949033	intron (NR_110734, intron 1 of 11)	intron (NR_110734, intron 1 of 11)	chr1	223567233	223567768	exon (NM_152610, exon 1 of 1)	exon (NM_152610, exon 1 of 1)
chr12	98746644	98746944	Intergenic	MIRc|SINE|MIR	chr1	205372982	205373484	intron (NR_037583, intron 2 of 3)	L1PA3|LINE|L1	chr11	119088786	119089161	intron (NM_005188, intron 1 of 15)	intron (NM_005188, intron 1 of 15)	chr1	63418964	63420117	Intergenic	Intergenic
chr12	52637539	52637783	intron (NM_005556, intron 6 of 8)	L2a|LINE|L2	chr1	204864636	204865233	intron (NM_001005388, intron 1 of 29)	intron (NM_001005388, intron 1 of 29)	chr11	63741551	63741817	promoter-TSS (NM_004074)	promoter-TSS (NM_004074)	chr1	5514200	5514777	Intergenic	Intergenic
chr12	52701993	52702360	intron (NM_001320198, intron 10 of 10)	CpG-5370	chr1	224285669	224286310	Intergenic	Intergenic	chr11	48213047	48213274	Intergenic	L1PA3|LINE|L1	chr1	66948348	66948687	Intergenic	L1PA3|LINE|L1
chr12	105776934	105777237	Intergenic	Intergenic	chr1	245323332	245323783	intron (NM_018012, intron 2 of 14)	intron (NM_018012, intron 2 of 14)	chr11	96047285	96047572	intron (NM_032427, intron 1 of 4)	intron (NM_032427, intron 1 of 4)	chr1	159166299	159166578	non-coding (NR_037870, exon 4 of 4)	non-coding (NR_037870, exon 4 of 4)
chr12	96232011	96232241	intron (NR_135014, intron 1 of 2)	MER50|LTR|ERV1	chr1	184356439	184356824	intron (NM_030806, intron 1 of 5)	CpG	chr11	8739876	8740229	intron (NM_139157, intron 3 of 18)	L2a|LINE|L2	chr1	109845977	109846269	intron (NM_001010985, intron 1 of 8)	L2a|LINE|L2
chr12	66285613	66285906	intron (NM_003483, intron 3 of 4)	intron (NM_003483, intron 3 of 4)	chr1	157908709	157909571	intron (NR_135760, intron 2 of 3)	intron (NR_135760, intron 2 of 3)	chr11	75025158	75025449	intron (NM_004041, intron 1 of 15)	intron (NM_004041, intron 1 of 15)	chr1	184192316	184192585	Intergenic	MER1A|DNA|hAT-Charlie
chr12	52638160	52638438	TTS (NR_146274)	TTS (NR_146274)	chr1	201180110	201180443	exon (NM_001164586, exon 12 of 24)	exon (NM_001164586, exon 12 of 24)	chr11	117947760	117948508	intron (NR_110734, intron 1 of 11)	intron (NR_110734, intron 1 of 11)	chr1	237147369	237147853	Intergenic	HERV16-int|LTR|ERVL
chr12	131616864	131617108	intron (NM_001330497, intron 22 of 25)	MLT1K|LTR|ERVL-MaLR	chr1	157546735	157547438	intron (NM_031282, intron 10 of 11)	intron (NM_031282, intron 10 of 11)	chr11	94278636	94278876	TTS (NR_135094)	TTS (NR_135094)	chr1	203414307	203415013	Intergenic	MIRc|SINE|MIR
chr12	10364478	10364827	promoter-TSS (NM_031412)	promoter-TSS (NM_031412)	chr1	210300365	210301729	intron (NM_001146261, intron 7 of 9)	intron (NM_001146261, intron 7 of 9)	chr11	62307093	62307359	intron (NM_024060, intron 1 of 5)	intron (NM_024060, intron 1 of 5)	chr1	48234951	48235938	intron (NM_001194986, intron 6 of 6)	intron (NM_001194986, intron 6 of 6)
chr12	110477356	110477586	TTS (NM_033121)	TTS (NM_033121)	chr1	246876535	246877044	Intergenic	MER67A|LTR|ERV1	chr11	9590670	9591443	Intergenic	L2b|LINE|L2	chr1	213221306	213222016	Intergenic	L1MD|LINE|L1
chr12	76376773	76377441	Intergenic	Intergenic	chr1	157199710	157200239	Intergenic	Intergenic	chr11	1411443	1411665	exon (NM_001256629, exon 1 of 20)	exon (NM_001256629, exon 1 of 20)	chr1	65114820	65115883	intron (NM_001293274, intron 8 of 25)	intron (NM_001293274, intron 8 of 25)
chr12	38450199	38450613	Intergenic	Intergenic	chr1	236846555	236846888	Intergenic	L1MEc|LINE|L1	chr11	68109819	68110181	intron (NM_001291902, intron 1 of 22)	intron (NM_001291902, intron 1 of 22)	chr1	4087082	4087935	Intergenic	Intergenic
chr12	109116417	109117054	intron (NM_014325, intron 1 of 10)	intron (NM_014325, intron 1 of 10)	chr1	12976485	12977071	intron (NM_001012276, intron 1 of 3)	intron (NM_001012276, intron 1 of 3)	chr11	57559015	57559513	intron (NM_001085459, intron 3 of 19)	intron (NM_001085459, intron 3 of 19)	chr1	54086277	54086791	intron (NM_147193, intron 1 of 9)	MIR3|SINE|MIR
chr12	47433626	47433922	Intergenic	Intergenic	chr1	181463961	181464194	intron (NM_000721, intron 1 of 46)	L3|LINE|CR1	chr11	100323190	100323414	Intergenic	L1PA2|LINE|L1	chr1	47313237	47313675	intron (NR_002788, intron 9 of 11)	L1PA5|LINE|L1
chr12	120635903	120636155	intron (NM_001002, intron 6 of 7)	AluY|SINE|Alu	chr1	66257053	66257724	promoter-TSS (NM_001297440)	promoter-TSS (NM_001297440)	chr11	1575205	1575593	3' UTR (NM_004420, exon 7 of 7)	3' UTR (NM_004420, exon 7 of 7)	chr1	204633979	204634402	intron (NM_201630, intron 1 of 1)	intron (NM_201630, intron 1 of 1)
chr12	109117309	109118412	intron (NM_014325, intron 1 of 10)	intron (NM_014325, intron 1 of 10)	chr1	12926124	12926367	Intergenic	MER102c|DNA|hAT-Charlie	chr11	1507539	1507763	intron (NM_001172223, intron 1 of 4)	intron (NM_001172223, intron 1 of 4)	chr1	63809597	63811651	Intergenic	Intergenic
chr12	28128147	28128555	Intergenic	CpG	chr1	208474472	208474787	Intergenic	Intergenic	chr11	126154603	126154827	intron (NM_001318776, intron 1 of 3)	AluSg|SINE|Alu	chr1	111635740	111636498	Intergenic	L1PA6|LINE|L1
chr12	65064598	65065092	intron (NM_178169, intron 1 of 4)	intron (NM_178169, intron 1 of 4)	chr1	208146560	208146904	Intergenic	Intergenic	chr11	67122319	67122639	intron (NR_024469, intron 2 of 3)	intron (NR_024469, intron 2 of 3)	chr1	55716013	55716353	Intergenic	MLT1N2|LTR|ERVL-MaLR
chr12	32608724	32609049	Intergenic	Intergenic	chr1	32931819	32933064	intron (NM_001145720, intron 1 of 3)	intron (NM_001145720, intron 1 of 3)	chr11	3167922	3168182	intron (NM_145638, intron 1 of 20)	intron (NM_145638, intron 1 of 20)	chr1	63772141	63772603	intron (NR_038252, intron 2 of 11)	AluSp|SINE|Alu
chr12	114203916	114204305	intron (NR_110025, intron 1 of 1)	intron (NR_110025, intron 1 of 1)	chr1	148926609	148926884	intron (NR_104217, intron 2 of 17).3	L1PBa|LINE|L1	chr11	128079946	128080243	intron (NR_146647, intron 1 of 3)	MER121|DNA|TcMar?	chr1	172717611	172717837	Intergenic	Intergenic
chr12	38709993	38710257	promoter-TSS (NM_001308340)	promoter-TSS (NM_001308340)	chr1	173549503	173549748	intron (NM_178527, intron 7 of 27)	AluSz6|SINE|Alu	chr11	3070695	3071072	intron (NM_001014437, intron 1 of 22)	intron (NM_001014437, intron 1 of 22)	chr1	64970826	64971928	promoter-TSS (NM_001293274)	promoter-TSS (NM_001293274)
chr12	123610751	123611003	Intergenic	Intergenic	chr1	214170481	214170728	exon (NM_001270616, exon 2 of 5)	exon (NM_001270616, exon 2 of 5)	chr11	124981872	124982136	promoter-TSS (NR_047591)	promoter-TSS (NR_047591)	chr1	114893578	114894006	Intergenic	Intergenic
chr12	50449595	50449990	Intergenic	Intergenic	chr1	153308047	153308958	intron (NM_020393, intron 8 of 8)	L1PB4|LINE|L1	chr11	63273904	63274169	intron (NM_001142536, intron 1 of 7)	intron (NM_001142536, intron 1 of 7)	chr1	55498055	55498324	Intergenic	THE1A-int|LTR|ERVL-MaLR
chr12	46886899	46887295	intron (NR_125380, intron 3 of 3)	intron (NR_125380, intron 3 of 3)	chr1	171001417	171001656	intron (NM_001163629, intron 20 of 21)	L1PA10|LINE|L1	chr11	86235535	86235754	intron (NM_001014811, intron 3 of 13)	intron (NM_001014811, intron 3 of 13)	chr1	54140714	54141185	intron (NM_147193, intron 1 of 9)	intron (NM_147193, intron 1 of 9)
chr12	6442823	6443408	intron (NM_001346091, intron 1 of 8)	intron (NM_001346091, intron 1 of 8)	chr1	216896851	216898318	promoter-TSS (NM_001243515)	promoter-TSS (NM_001243515)	chr11	119232073	119232611	intron (NM_001243759, intron 1 of 11)	intron (NM_001243759, intron 1 of 11)	chr1	181451206	181453984	promoter-TSS (NM_001205293)	promoter-TSS (NM_001205293)
chr12	31670227	31670467	intron (NM_001308339, intron 1 of 22)	intron (NM_001308339, intron 1 of 22)	chr1	203409132	203409365	Intergenic	Intergenic	chr11	82666610	82667229	Intergenic	L1PA6|LINE|L1	chr1	48188530	48189431	Intergenic	Intergenic
chr12	116865164	116865470	TTS (NR_039683)	TTS (NR_039683)	chr1	11480775	11481831	Intergenic	AluSx|SINE|Alu	chr11	130016599	130017601	Intergenic	Intergenic	chr1	75592476	75593462	Intergenic	Intergenic
chr12	95598700	95599120	intron (NM_018351, intron 2 of 20)	AluJb|SINE|Alu	chr1	207618480	207619021	Intergenic	Intergenic	chr11	108464705	108465050	promoter-TSS (NM_015065)	promoter-TSS (NM_015065)	chr1	42846718	42847057	intron (NM_173642, intron 1 of 4)	CpG
chr12	120633588	120633860	TTS (NM_053275)	TTS (NM_053275)	chr1	230558362	230558595	intron (NM_001258311, intron 1 of 6)	intron (NM_001258311, intron 1 of 6)	chr11	2164987	2165515	intron (NR_133657, intron 1 of 2)	CpG	chr1	181190354	181190781	Intergenic	Intergenic
chr12	104671437	104672005	intron (NM_001093771, intron 3 of 16)	AluY|SINE|Alu	chr1	153207567	153208029	Intergenic	MER4A1|LTR|ERV1	chr11	10920553	10921006	Intergenic	Intergenic	chr1	209381265	209382016	Intergenic	Intergenic
chr12	122509879	122510289	Intergenic	L1M7|LINE|L1	chr1	207836103	207836760	intron (NM_175710, intron 1 of 11)	L1P1|LINE|L1	chr11	101881278	101881910	Intergenic	HAL1|LINE|L1	chr1	62649076	62649566	Intergenic	LTR14A|LTR|ERVK
chr12	133052071	133052347	Intergenic	Intergenic	chr1	12946719	12946957	promoter-TSS (NM_001009611)	promoter-TSS (NM_001009611)	chr11	102423525	102424460	Intergenic	Intergenic	chr1	181455252	181455656	intron (NM_000721, intron 1 of 46)	intron (NM_000721, intron 1 of 46)
chr12	655918	656338	intron (NM_173593, intron 7 of 19)	MIR3|SINE|MIR	chr1	154027342	154028564	intron (NM_207308, intron 23 of 39)	AluSx1|SINE|Alu	chr11	73777463	73777733	intron (NM_001286577, intron 24 of 32)	intron (NM_001286577, intron 24 of 32)	chr1	55446559	55447088	intron (NM_182532, intron 1 of 2)	CpG
chr12	13052914	13053693	intron (NM_003979, intron 1 of 3)	MIR3|SINE|MIR	chr1	165108735	165109880	Intergenic	L2c|LINE|L2	chr11	69064714	69064975	TTS (NM_001293294)	TTS (NM_001293294)	chr1	180206184	180207110	intron (NM_033343, intron 1 of 5)	intron (NM_033343, intron 1 of 5)
chr12	49908966	49909219	intron (NM_023071, intron 10 of 13)	intron (NM_023071, intron 10 of 13)	chr1	169565227	169565650	intron (NM_003005, intron 11 of 16)	intron (NM_003005, intron 11 of 16)	chr11	65260817	65261041	Intergenic	Intergenic	chr1	64225916	64226208	Intergenic	AluY|SINE|Alu
chr12	58819481	58819942	Intergenic	Intergenic	chr1	236873901	236874332	intron (NM_001103, intron 1 of 20)	MER1B|DNA|hAT-Charlie	chr11	1855650	1856156	intron (NM_001290333, intron 1 of 8)	intron (NM_001290333, intron 1 of 8)	chr1	53969975	53970597	Intergenic	AluSx1|SINE|Alu
chr12	75283465	75283918	Intergenic	Intergenic	chr1	245548665	245549162	intron (NM_018012, intron 3 of 14)	intron (NM_018012, intron 3 of 14)	chr11	68121777	68122056	intron (NM_001291902, intron 2 of 22)	intron (NM_001291902, intron 2 of 22)	chr1	173181145	173181442	Intergenic	MSTB1|LTR|ERVL-MaLR
chr12	113631850	113632080	Intergenic	AluSz6|SINE|Alu	chr1	41756279	41756715	Intergenic	Intergenic	chr11	88137740	88138061	Intergenic	Intergenic	chr1	53943472	53943961	Intergenic	LTR16A2|LTR|ERVL
chr12	42549938	42550529	TTS (NR_135139)	TTS (NR_135139)	chr1	78791163	78791855	intron (NR_027310, intron 3 of 5)	ERVL-E-int|LTR|ERVL	chr11	39392774	39393055	Intergenic	LTR12F|LTR|ERV1	chr1	153177658	153178099	TTS (NM_001010857)	TTS (NM_001010857)
chr12	20099302	20099532	Intergenic	Intergenic	chr1	11542693	11543092	intron (NM_020780, intron 1 of 20)	intron (NM_020780, intron 1 of 20)	chr11	27485607	27486378	intron (NM_018490, intron 1 of 17)	intron (NM_018490, intron 1 of 17)	chr1	204858023	204858488	intron (NM_001005388, intron 1 of 29)	intron (NM_001005388, intron 1 of 29)
[truncated: 29,813 more rows]

## Sheet: Table S7
Table S7: 29 candidate genes with multiple characteristics.
[truncated: 31 more rows]

## Sheet: Table S8
Table S8:Public datasets applied
Dataset	Database	Cancer type	URL
[truncated: 8 more rows]

## Sheet: Table S9
Table S9: Primer sequences for RT-PCR
[truncated: 10 more rows]
